# Supplementary material for: A pan-cancer analysis of molecular characteristics and oncogenic role of gasdermins
Source: Cancer Cell Int. 2022 Feb 14;22:80. doi: 10.1186/s12935-022-02483-4 (PMC8842873; doi:10.1186/s12935-022-02483-4)
Supplement: Supplementary file 8 — Additional file 8: Data S1. The correlation between the expression of GSDM family genes and drug sensitivity. [file 12935_2022_2483_MOESM8_ESM.xlsx]

## Sheet: Sheet1
Gene	Drug	cor	pvalue
GSDMC	XL-888	-0.722801	6.99417e-11
GSDMA	NTRC-0066-0	0.644467	2.75245e-08
GSDMA	Barasertib	0.625382	9.19053e-08
DFNA5	Telatinib	0.607787	2.60471e-07
PJVK	Nelarabine	0.589076	7.37453e-07
GSDMC	Ixazomib citrate	-0.577504	1.35936e-06
GSDMB	Nelarabine	0.550445	5.20292e-06
DFNA5	P-529	0.54581	6.47207e-06
GSDMC	delanzomib	-0.538153	9.21732e-06
DFNA5	By-Product of CUDC-305	-0.535174	1.05525e-05
GSDMC	BLU-285	-0.523076	1.80402e-05
GSDMC	Ganetespib	-0.522046	1.88651e-05
PJVK	PX-316	0.51147	2.96108e-05
DFNA5	IDH-C227	0.508087	3.40976e-05
GSDMC	SNX-5422	-0.497724	5.20527e-05
GSDMC	Midostaurin	-0.49186	6.57331e-05
GSDMC	Luminespib	-0.489581	7.18921e-05
DFNA5	JNJ-38877605	0.488236	7.57735e-05
GSDMA	CFI-400945	0.48689	7.98482e-05
GSDMC	Ixazomib	-0.486476	8.1142e-05
DFNA5	XAV-939	0.482876	9.32283e-05
GSDMA	BAY-1161909	0.47743	0.000114683
DFNA5	Vinorelbine	-0.474107	0.000129914
DFNA5	Des-fluoro-TAK-960	-0.469976	0.000151427
GSDMC	Bortezomib	-0.465403	0.000179015
GSDMA	SNS-314	0.460355	0.000214758
DFNA5	Lenvatinib	0.453522	0.000273554
GSDMC	pralatrexate	-0.451493	0.000293648
GSDMC	PF-4942847	-0.443952	0.000380676
GSDMB	Pluripotin	-0.443734	0.000383521
DFNA5	Simvastatin	0.443556	0.000385843
DFNA5	ARQ-621	-0.441678	0.000411197
DFNA5	Tamoxifen	-0.441279	0.000416783
DFNA5	EMD-534085	-0.440638	0.000425887
DFNA5	PF-2771	-0.435851	0.000499815
GSDMB	PI-103	-0.430693	0.000592348
GSDMD	Fludarabine	0.430569	0.000594758
DFNA5	Litronesib	-0.428769	0.000630672
DFNA5	GSK-921	-0.424395	0.000726275
GSDMC	MPC-3100	-0.423264	0.00075302
GSDMB	BAY-876	0.42249	0.000771864
DFNA5	Docetaxel	-0.421609	0.000793803
DFNA5	ARRY-520 Isomer A	-0.420282	0.000827909
DFNA5	TAK-960	-0.415233	0.000970158
PJVK	Chelerythrine	0.414424	0.00099491
DFNA5	AM-5992	-0.41308	0.00103727
GSDMA	AMG-900	0.413077	0.00103736
DFNA5	AMG-900	-0.412349	0.00106098
GSDMB	Fluphenazine	0.412333	0.0010615
PJVK	Fluphenazine	0.410588	0.00112012
GSDMA	Dexrazoxane	0.409262	0.0011666
GSDMA	BAY-1217389	0.408137	0.00120739
DFNA5	Momelotinib	0.406795	0.0012577
DFNA5	Staurosporine	0.40482	0.00133523
DFNA5	BMS-387032	-0.403476	0.00139036
DFNA5	NMS-1286937	-0.403433	0.00139219
PJVK	Ifosfamide	0.403201	0.00140189
DFNA5	spebrutinib	0.401859	0.00145943
PJVK	Sapacitabine	0.401781	0.00146284
DFNA5	Eribulin mesilate	-0.401478	0.00147615
GSDMB	A-1331852	0.39714	0.00167895
DFNA5	TAK Plk inhibitor	-0.396713	0.00170024
GSDMC	MG-132	-0.396697	0.00170104
GSDMC	TAK-960 analog	-0.396215	0.00172534
DFNA5	Bleomycin	0.395813	0.00174579
DFNA5	dimethylfasudil	0.395598	0.00175686
GSDMA	GSK-1070916	0.393456	0.00187042
GSDMC	E-7449	-0.39343	0.00187188
DFNA5	Paclitaxel	-0.393201	0.00188441
PJVK	ZM-336372	0.391642	0.00197172
GSDMA	AM-5992	0.390335	0.00204769
DFNA5	Zoledronate	0.388742	0.00214378
DFNA5	Vinblastine	-0.388263	0.00217347
DFNA5	IDH1-Comp 301	0.387495	0.00222186
DFNA5	TP-0903	-0.387347	0.00223125
DFNA5	LDK-378	-0.385573	0.00234706
GSDMD	AZD-3965	-0.383157	0.00251341
GSDMC	Gefitinib	0.38204	0.0025938
GSDMC	AT-13387	-0.38191	0.00260336
DFNA5	VX-944	-0.381597	0.00262633
GSDMC	Vismodegib	-0.381286	0.0026494
DFNA5	GSK-295	-0.377062	0.00298065
GSDMD	Cladribine	0.375972	0.00307191
GSDMD	Danusertib	-0.375642	0.00309999
DFNA5	VINORELBINE	-0.37544	0.00311729
GSDMB	Perifosine	0.37486	0.00316752
GSDMC	Vincristine	-0.374762	0.00317607
DFNA5	Tanespimycin	-0.368406	0.0037765
DFNA5	SGX-523	0.365319	0.00410282
DFNA5	PKM2 (9)	0.364962	0.00414213
DFNA5	Volasertib	-0.364461	0.00419781
GSDMB	P-529	-0.363863	0.00426524
GSDMA	CCT-271850	0.363269	0.00433302
PJVK	ST-3595	0.363052	0.0043581
DFNA5	BAY-1161909	-0.362549	0.00441665
GSDMB	PX-316	0.361387	0.00455434
GSDMB	AM-5992	0.360439	0.00466966
DFNA5	TAK-901	-0.358995	0.00485012
DFNA5	SHP-099	0.355355	0.00533248
DFNA5	SR16157	-0.355219	0.00535132
GSDMB	BPTES	-0.354781	0.00541228
DFNA5	PRN-1371	0.354206	0.00549318
DFNA5	Midostaurin	0.35398	0.00552529
DFNA5	BI-2536	-0.353077	0.00565537
GSDMB	PYRAZOLOACRIDINE	0.353045	0.00566008
GSDMA	PI-103	-0.351467	0.00589388
GSDMC	AZD-3759	0.349998	0.00611908
GSDMA	GSK-1904529A	0.349911	0.00613267
DFNA5	Nilotinib	-0.349906	0.00613344
GSDMC	Lestaurtinib	-0.348778	0.00631188
DFNA5	DOLASTATIN 10	-0.344877	0.00696425
GSDMA	DECITABINE	0.3426	0.00737186
PJVK	BPTES	-0.342016	0.00747963
GSDMD	PF-06747775	-0.341775	0.00752445
GSDMC	CUDC-305	-0.341274	0.00761861
GSDMB	Navitoclax	0.341262	0.00762085
PJVK	Vorinostat	0.341039	0.00766312
DFNA5	Raloxifene	-0.340843	0.00770034
DFNA5	Cediranib	0.339697	0.00792142
DFNA5	YK-4-279	-0.33875	0.00810828
GSDMC	MLN-0905	-0.33831	0.00819655
PJVK	FENRETINIDE	0.337958	0.00826764
GSDMB	Asparaginase	0.337804	0.0082989
GSDMD	AT-7519	-0.336628	0.00854121
DFNA5	Fluorouracil	-0.335943	0.00868497
GSDMC	PD183805	0.334674	0.00895719
GSDMB	Dexamethasone Decadron	0.334111	0.00908031
DFNA5	Tegafur	-0.332095	0.00953329
GSDMC	Sapitinib	0.330313	0.00995014
DFNA5	OSU-03012	-0.329946	0.0100379
GSDMD	5-Fluoro deoxy uridine 10mer	0.329704	0.0100961
PJVK	DMAPT	0.329574	0.0101275
DFNA5	CEP-37440	-0.327572	0.0106219
DFNA5	GSK-461364	-0.326076	0.0110047
DFNA5	TAS-116	-0.325498	0.0111557
GSDMA	ABT-348	0.325494	0.0111569
GSDMC	geldanamycin analog	-0.324397	0.0114486
DFNA5	Lexibulin	-0.324331	0.0114665
GSDMD	ARQ-621	-0.324331	0.0114665
DFNA5	Crizotinib	-0.322927	0.0118498
GSDMA	P-529	-0.322813	0.0118814
GSDMB	SNS-314	0.322551	0.0119545
PJVK	APR-246	0.322354	0.0120095
DFNA5	Imatinib	-0.322334	0.0120153
GSDMC	Dacomitinib	0.320833	0.0124424
GSDMB	Sapacitabine	0.3199	0.0127145
GSDMB	BAY-1161909	0.319154	0.0129359
GSDMB	8-Chloro-adenosine	0.318493	0.0131348
DFNA5	BMS-863233	0.317885	0.0133198
PJVK	Oxaliplatin	0.317825	0.0133385
DFNA5	VX-689	-0.317369	0.013479
DFNA5	Benzimate	-0.316802	0.0136553
DFNA5	Elesclomol	-0.315967	0.013919
DFNA5	CUDC-305	-0.314686	0.014332
GSDMB	KPT-9274	0.314564	0.0143718
DFNA5	Ispinesib	-0.31395	0.0145739
DFNA5	TAK-960 analog	-0.313243	0.0148096
DFNA5	CT-GSK183	-0.312681	0.0149991
GSDMB	GSK-1070916	0.312397	0.0150957
PJVK	Asparaginase	0.310879	0.0156215
GSDMC	RH1	-0.310269	0.0158372
GSDMD	SCH-900776	0.309998	0.0159336
DFNA5	PI-103	0.30815	0.0166063
DFNA5	Barasertib	-0.307661	0.0167879
DFNA5	Deforolimius	0.306684	0.0171564
GSDMD	Depsipeptide	-0.306625	0.0171791
GSDMD	Sepantronium bromide	-0.30529	0.0176946
GSDMD	Ixazomib citrate	0.304434	0.0180319
GSDMB	OTS-964	-0.303593	0.0183686
DFNA5	Ixabepilone	-0.302121	0.0189709
GSDMA	CC-671	0.300885	0.0194894
PJVK	3-Bromopyruvate (acid)	0.300568	0.0196245
PJVK	Dexamethasone Decadron	0.300283	0.0197463
DFNA5	AT-13387	-0.30017	0.0197951
GSDMC	PHA-665752	-0.300124	0.0198147
GSDMC	TAS-116	-0.299633	0.0200271
DFNA5	AT-7519	-0.299377	0.0201385
GSDMC	TAK Plk inhibitor	-0.299182	0.0202238
GSDMC	CFI-400945	-0.298447	0.0205477
PJVK	Pluripotin	-0.296119	0.0216036
GSDMD	AZD-3759	-0.294744	0.022249
DFNA5	Dinaciclib	-0.294452	0.0223878
PJVK	A-1331852	0.293268	0.0229593
DFNA5	ABT-348	-0.293024	0.0230784
PJVK	R-306465	0.292957	0.0231112
GSDMD	TRICIRIBINE PHOSPHATE	0.292398	0.0233871
PJVK	CPI-0610	-0.29215	0.0235101
DFNA5	MK-0429	0.291723	0.0237231
GSDMD	BMS-690514	-0.291353	0.0239097
GSDMD	OTS-964	-0.290663	0.0242599
GSDMD	Eribulin mesilate	-0.290598	0.0242932
DFNA5	GSK-2636771	0.290387	0.0244013
GSDMC	Alvespimycin	-0.290293	0.0244496
GSDMC	R-1530	-0.289102	0.0250687
GSDMA	Telatinib	-0.288601	0.0253331
PJVK	Parthenolide	0.288302	0.0254921
DFNA5	PQR-620	0.288288	0.0254996
GSDMC	Varlitinib	0.288225	0.0255329
DFNA5	Daporinad	-0.287703	0.0258127
GSDMA	LY-3154567	0.286525	0.0264536
GSDMA	Selonsertib	0.28594	0.0267769
DFNA5	VS-5584	0.285919	0.0267887
PJVK	cs-1730	-0.285918	0.0267892
PJVK	CNDAC	0.285796	0.0268568
DFNA5	TYROTHRICIN	-0.285753	0.0268809
DFNA5	IWR-1	0.285112	0.02724
GSDMD	ABL-001	-0.285022	0.0272909
DFNA5	TAS-115	0.284797	0.0274177
GSDMB	Sonidegib	-0.284549	0.027559
DFNA5	KPT-9274	-0.283674	0.0280605
DFNA5	METHOTREXATE	-0.28355	0.0281317
GSDMD	Vinorelbine	-0.282071	0.0289989
GSDMD	PKI-587	-0.281891	0.0291059
DFNA5	MPC-3100	-0.281875	0.0291159
PJVK	Navitoclax	0.281832	0.0291412
GSDMB	Chelerythrine	0.281494	0.0293434
GSDMD	6-THIOGUANINE	0.28135	0.02943
GSDMC	7-Hydroxystaurosporine	-0.280906	0.0296977
DFNA5	B-7100	-0.280799	0.0297623
DFNA5	Fulvestrant	-0.28042	0.0299936
DFNA5	CFI-400945	-0.279891	0.0303177
PJVK	KPT-9274	0.279834	0.0303528
PJVK	Hydroxyurea	0.278862	0.0309573
PJVK	Bet-BAY-002	-0.278398	0.0312497
GSDMD	Nelarabine	0.278202	0.0313741
GSDMC	Veliparib	0.277929	0.0315474
DFNA5	SGI-1027	-0.27774	0.0316681
PJVK	PQR-309	-0.277443	0.0318585
DFNA5	MK-2461	0.277127	0.0320618
GSDMB	Teglarinad	0.27659	0.0324103
PJVK	7-Hydroxystaurosporine	0.27626	0.0326256
GSDMD	GSK-2126458	0.276228	0.0326465
GSDMD	Gemcitabine	0.276118	0.0327187
GSDMD	Clofarabine	0.276095	0.0327341
GSDMA	AMG-458	-0.275895	0.0328658
DFNA5	Alvespimycin	-0.275645	0.0330309
GSDMA	Linsitinib	0.275351	0.0332259
GSDMA	Alisertib	0.275273	0.033278
GSDMD	Floxuridine	0.275155	0.0333567
GSDMC	BMS-599626	0.274519	0.0337832
GSDMA	tic10	0.274182	0.0340114
PJVK	Olaparib	-0.273452	0.0345097
GSDMA	OSI-027	-0.2734	0.034545
GSDMC	PF-06747775	0.27264	0.0350708
GSDMD	Vismodegib	0.272464	0.0351936
GSDMD	SNS-314	0.272334	0.0352839
GSDMB	Hydrastinine HCl	-0.272273	0.0353267
DFNA5	Actinomycin D	-0.272073	0.0354671
DFNA5	S-63845	-0.272032	0.035496
GSDMA	AZD-3463	0.271504	0.0358689
GSDMA	Imiquimod	0.271267	0.0360368
GSDMD	Sapitinib	-0.27111	0.0361488
DFNA5	8-Chloro-adenosine	-0.271033	0.0362041
DFNA5	Sepantronium bromide	-0.270574	0.0365327
DFNA5	ONX-0914	-0.27011	0.036868
DFNA5	E-7449	-0.270094	0.0368801
GSDMD	Actinomycin D	-0.269833	0.03707
GSDMC	Idarubicin	-0.269257	0.0374916
GSDMC	Erlotinib	0.269206	0.0375292
GSDMB	IPI-549	0.268192	0.0382817
GSDMD	EGF-816	-0.268073	0.0383707
DFNA5	Irofulven	0.267645	0.0386926
PJVK	Belinostat	0.26762	0.0387114
DFNA5	OSI-027	0.267118	0.0390919
GSDMD	Paclitaxel	-0.266922	0.0392419
GSDMC	Carmustine	-0.266648	0.0394515
GSDMA	Quercetin	-0.266611	0.0394799
GSDMD	Mithramycin	-0.266054	0.0399092
GSDMA	Elesclomol	0.266043	0.0399178
DFNA5	GNE-617	-0.265671	0.0402069
GSDMD	MLN-7243	-0.265406	0.040414
DFNA5	Teglarinad	-0.265257	0.0405303
GSDMA	XAV-939	-0.264616	0.0410363
PJVK	Abexinostat	0.264252	0.0413254
GSDMA	GNE-617	0.264177	0.041385
DFNA5	ARRY-614	-0.264002	0.0415251
GSDMA	CYC-116	0.263846	0.0416501
GSDMD	Dinaciclib	-0.263477	0.0419465
PJVK	I-BET-762	-0.263438	0.041978
GSDMC	EGF-816	0.262601	0.0426584
GSDMD	Pluripotin	-0.262373	0.0428455
GSDMC	AEE-788	0.261444	0.0436145
GSDMC	DAUNORUBICIN	-0.260913	0.0440584
DFNA5	Pevonedistat	-0.260503	0.044404
DFNA5	AT-13148	0.260344	0.0445387
GSDMD	Neratinib	-0.26028	0.0445932
GSDMD	Cytarabine	0.260166	0.0446896
GSDMA	CEP-37440	0.260121	0.0447279
DFNA5	BMS-536924	-0.259864	0.0449475
GSDMA	PLX-8394	0.259738	0.0450551
DFNA5	CC-115	0.259616	0.0451593
DFNA5	LY-3154567	-0.258247	0.0463466
GSDMC	Bisacodyl(active ingredient of Viraplex)	0.258237	0.0463553
GSDMC	Obatoclax	-0.258211	0.0463776
GSDMC	Enzastaurin	-0.258207	0.046381
GSDMB	Simvastatin	-0.258181	0.0464043
PJVK	CH-5132799	-0.257948	0.0466088
DFNA5	6-MERCAPTOPURINE	-0.256665	0.0477493
PJVK	Chlorambucil	0.255598	0.0487147
PJVK	Arsenic trioxide	0.255458	0.0488429
DFNA5	MLN-0905	-0.255399	0.048897
DFNA5	Motesanib	0.255362	0.0489306
DFNA5	NTRC-0066-0	-0.255253	0.0490303
GSDMB	ABT-348	0.255181	0.0490968
GSDMB	ZM-336372	0.25496	0.0492996
DFNA5	AFP464	-0.254646	0.0495901
GSDMD	TAK-901	-0.254501	0.0497243
DFNA5	GDC-0349	0.254334	0.0498797
GSDMB	Palbociclib	0.254276	0.0499335
