# Supplementary material for: A pan-cancer analysis of molecular characteristics and oncogenic role of gasdermins
Source: Cancer Cell Int. 2022 Feb 14;22:80. doi: 10.1186/s12935-022-02483-4 (PMC8842873; doi:10.1186/s12935-022-02483-4)
Supplement: Supplementary file 9 — Additional file 9: Data S2. The correlation coeffecient for the Heatmap in Figure 3B. [file 12935_2022_2483_MOESM9_ESM.xlsx]

## Sheet: Sheet1
Gene	Drug	cor	pvalue
PJVK	olmutinib	-0.000426132	0.997422
PJVK	Avagacestat	-0.000490181	0.997034
PJVK	GSK-2636771	-0.000518443	0.996863
PJVK	Astex FGF inhibitor	-0.00134402	0.991868
PJVK	AEG-40730	-0.00163298	0.99012
PJVK	S-49076	-0.00166579	0.989922
PJVK	MK-8033	0.0020023	0.987886
PJVK	TYROTHRICIN	0.00208978	0.987357
PJVK	LY-2874455	0.00222259	0.986553
PJVK	Varlitinib	-0.00264184	0.984017
PJVK	ensartinib	-0.00280519	0.983029
PJVK	Mitoxantrone	-0.00298654	0.981932
PJVK	BMS-754807	0.00334481	0.979765
PJVK	BAY-1143572	0.00356768	0.978417
PJVK	LY-2606368	-0.00359071	0.978277
PJVK	6-MERCAPTOPURINE	-0.00361632	0.978123
PJVK	Tegafur	0.00365546	0.977886
PJVK	LXS-196	0.00416284	0.974817
PJVK	XL-019	0.00437337	0.973544
PJVK	GSK-295	-0.0044815	0.97289
PJVK	ARRY-520 Isomer A	0.00465835	0.971821
PJVK	MI-503	0.00487632	0.970503
PJVK	EXEL-7647	-0.00514864	0.968857
PJVK	SOMCL-12-81	-0.0056167	0.966027
PJVK	PTC-691	0.00564757	0.96584
PJVK	Eribulin mesilate	-0.00613774	0.962877
PJVK	Barasertib	-0.00661554	0.95999
PJVK	Acalabrutinib	0.0066271	0.95992
PJVK	BML-277	-0.00668958	0.959542
PJVK	Dinaciclib	-0.0067686	0.959065
PJVK	IWR-1	-0.00678125	0.958988
PJVK	Afuresertib	0.00731203	0.955782
PJVK	AZ-628	-0.00734222	0.955599
PJVK	A-911	-0.00757079	0.954218
PJVK	OSU-03012	0.00762477	0.953892
PJVK	Elliptinium Acetate	-0.00764309	0.953782
PJVK	4SC-202	0.00816226	0.950646
PJVK	Estramustine	-0.0082605	0.950053
PJVK	LOR-253	-0.00836855	0.9494
PJVK	RO-5126766	-0.00844721	0.948925
PJVK	AT-7519	-0.00845716	0.948865
PJVK	Lapachone	0.00845883	0.948855
PJVK	R-1530	-0.00856546	0.948211
PJVK	tfdu	0.00907615	0.945128
PJVK	7-Ethyl-10-hydroxycamptothecin	0.00909903	0.94499
PJVK	By-Product of CUDC-305	0.00946952	0.942754
PJVK	Erlotinib	0.00981725	0.940655
PJVK	Amonafide	-0.0105284	0.936365
PJVK	E-3810	0.0107641	0.934943
PJVK	Nilotinib	0.0111088	0.932865
PJVK	Imatinib	-0.0118528	0.92838
PJVK	ARRY-614	0.0120296	0.927314
PJVK	LCL-161	-0.0121508	0.926584
PJVK	DOLASTATIN 10	0.0121696	0.926471
PJVK	MITOXANTRONE	-0.0124939	0.924517
PJVK	SB-590885	-0.0129844	0.921563
PJVK	NVP-BGJ398	-0.0135609	0.918092
PJVK	SB-1317	0.0137672	0.91685
PJVK	BMS-911543	0.0138134	0.916572
PJVK	BMS-599626	-0.013925	0.915901
PJVK	Alvocidib	0.0140756	0.914995
PJVK	KPT-251	-0.01414	0.914607
PJVK	PKM2 (9)	0.0141904	0.914304
PJVK	RAF-265	-0.0150243	0.909288
PJVK	Saracatinib	-0.0159559	0.90369
PJVK	Sulfatinib	0.0160037	0.903403
PJVK	Sepantronium bromide	-0.0160983	0.902834
PJVK	BMS-863233	-0.0163651	0.901232
PJVK	ICG-001	-0.0167172	0.899118
PJVK	Vandetanib	-0.0168905	0.898078
PJVK	VINORELBINE	-0.0169035	0.898
PJVK	CEP-40783	-0.0170993	0.896825
PJVK	BAY 61-3606	0.0172926	0.895664
PJVK	VX-322	-0.0173293	0.895444
PJVK	CCT-245737	0.0176823	0.893327
PJVK	ABC-1183	0.0179909	0.891476
PJVK	6-Mercaptopurine	-0.0181815	0.890334
PJVK	Tipifarnib	-0.0183415	0.889375
PJVK	TAE-684	0.0185754	0.887973
PJVK	azd5582	0.0186737	0.887384
PJVK	Isotretinoin	-0.0187817	0.886737
PJVK	Allopurinol	0.019134	0.884626
PJVK	TAE-226	-0.0192898	0.883694
PJVK	PD-98059	0.019418	0.882926
PJVK	altiratinib	0.0196156	0.881743
PJVK	aldoxorubicin	-0.0196249	0.881688
PJVK	Dromostanolone Propionate	-0.0201094	0.878788
PJVK	Bleomycin	-0.020172	0.878414
PJVK	JZL-195	0.020223	0.878109
PJVK	AZD-4547	-0.0206627	0.875479
PJVK	Alectinib	0.0206684	0.875446
PJVK	BAY-1251152	0.0214548	0.870746
PJVK	Tivantinib	-0.0215858	0.869964
PJVK	ARQ-621	0.0220104	0.867429
PJVK	AZD-5363	-0.0223633	0.865323
PJVK	Trametinib	-0.0224807	0.864622
PJVK	KX-01	-0.0225132	0.864428
PJVK	1st Precursor Intermediate to TDP 665759	0.0228489	0.862426
PJVK	SB-202190	-0.0233758	0.859286
PJVK	Litronesib	0.0241249	0.854824
PJVK	IPI-145	-0.0244629	0.852813
PJVK	Paclitaxel	-0.0247297	0.851226
PJVK	Varbulin	0.0248088	0.850756
PJVK	Tivozanib	-0.0251539	0.848703
PJVK	CT-GSK183	-0.0251755	0.848575
PJVK	AZD-3965	0.0252102	0.848369
PJVK	Actinomycin D	-0.0254592	0.846889
PJVK	EMD-1214063	0.0255655	0.846258
PJVK	umbralisib	-0.0255865	0.846133
PJVK	Rabusertib	0.0256732	0.845618
PJVK	RG-7112	-0.0257263	0.845303
PJVK	Hydrastinine HCl	-0.0263797	0.841424
PJVK	sr 13654	-0.0264733	0.840869
PJVK	SCH-1473759	0.0265352	0.840502
PJVK	Raloxifene	-0.0266524	0.839806
PJVK	ETHINYL ESTRADIOL	-0.0266928	0.839566
PJVK	TAK-659 (isomer 1)	-0.0269432	0.838082
PJVK	Ponatinib	0.027033	0.837549
PJVK	Indibulin	0.0271664	0.836759
PJVK	Temsirolimus	-0.0272807	0.836081
PJVK	Docetaxel	-0.0274685	0.834968
PJVK	Ixabepilone	0.02764	0.833953
PJVK	VX-944	0.0279001	0.832412
PJVK	ARRY-162	-0.0279405	0.832173
PJVK	TAK-901	0.0281183	0.831121
PJVK	AMG-176	0.028885	0.826587
PJVK	Homoharringtonine	0.0291002	0.825315
PJVK	CFI-400945	-0.0291711	0.824896
PJVK	PF-477736	0.0292085	0.824675
PJVK	Pemetrexed	-0.0292788	0.82426
PJVK	LY-2228820	-0.0294121	0.823473
PJVK	MG-132	-0.0297879	0.821254
PJVK	Doxorubicin	-0.0299396	0.820359
PJVK	EMD-534085	0.0300702	0.819588
PJVK	selinexor	-0.0301596	0.819061
PJVK	ulixertinib	-0.0302385	0.818595
PJVK	IPI-549	0.0302437	0.818565
PJVK	GDC-0994	-0.0308185	0.815177
PJVK	Voreloxin	-0.0312373	0.81271
PJVK	ASP-5878	-0.0312772	0.812475
PJVK	CEP-14083	0.031425	0.811606
PJVK	ARRY-380	-0.0324409	0.805632
PJVK	PD-0325901	-0.0326385	0.804471
PJVK	Clofarabine	0.0330578	0.80201
PJVK	Denileukin Diftitox Ontak	-0.0333979	0.800015
PJVK	Staurosporine	-0.033428	0.799839
PJVK	PD 184352	0.0334959	0.79944
PJVK	TAK-632	-0.033532	0.799229
PJVK	AZD-2014	-0.0337181	0.798138
PJVK	MI-773	-0.0340598	0.796136
PJVK	ARRY-704	-0.0341032	0.795882
PJVK	Triapine	0.0341501	0.795607
PJVK	Carfilzomib	0.0341887	0.795381
PJVK	JNJ-47117096	0.0345067	0.793519
PJVK	Vinblastine	-0.0347138	0.792308
PJVK	PI-103	0.0347401	0.792154
PJVK	GSK-921	-0.0348717	0.791384
PJVK	Y-27632	-0.0351587	0.789707
PJVK	RO-4987655	-0.035554	0.787397
PJVK	Volitinib	-0.0359664	0.78499
PJVK	S-222611	0.0360632	0.784425
PJVK	Pelitrexol	0.0366788	0.780836
PJVK	PKI-587	-0.0368546	0.779812
PJVK	TAK-733	-0.0369217	0.779421
PJVK	TPX-0005	0.0369502	0.779255
PJVK	KPT-8602	0.0372652	0.777421
PJVK	BAY-876	0.0376643	0.7751
PJVK	YK-4-279	0.0377995	0.774314
PJVK	BMS-690514	0.038132	0.772381
PJVK	LY-3214996	-0.0381485	0.772286
PJVK	Foretinib	0.0386449	0.769404
PJVK	MK-2461	0.0387234	0.768948
PJVK	CCT-251545	-0.0388126	0.768431
PJVK	Dovitinib	0.0388252	0.768358
PJVK	10058-F4	-0.0395307	0.764269
PJVK	Fulvestrant	-0.0398275	0.762551
PJVK	Ombrabulin	0.0399352	0.761928
PJVK	Momelotinib	-0.0401552	0.760655
PJVK	Teniposide	0.040287	0.759893
PJVK	RG-7602	0.0406794	0.757625
PJVK	R-547	0.0413464	0.753776
PJVK	RG-7388	-0.0414505	0.753175
PJVK	Cobimetinib (isomer 1)	-0.0416359	0.752106
PJVK	SM-406	-0.042013	0.749934
PJVK	dimethylfasudil	-0.0421955	0.748883
PJVK	OSI-027	-0.0427803	0.74552
PJVK	RG-7440	-0.04301	0.7442
PJVK	AZD-1208	-0.0430834	0.743778
PJVK	RAPAMYCIN	-0.043191	0.74316
PJVK	Rigosertib	0.0438207	0.739547
PJVK	AMG-458	-0.0455347	0.729741
PJVK	CYC-116	0.0462	0.725946
PJVK	Motesanib	0.0462487	0.725669
PJVK	Lenvatinib	-0.0465856	0.72375
PJVK	AMD-070	-0.0467302	0.722927
PJVK	Cisplatin	0.047403	0.719101
PJVK	Depsipeptide	-0.0474467	0.718853
PJVK	LY-2835219	-0.0474634	0.718758
PJVK	XL-888	0.0476197	0.71787
PJVK	TAS-116	0.0477776	0.716974
PJVK	PF-2771	0.0479162	0.716188
PJVK	Enzastaurin	0.0484329	0.713258
PJVK	Mitotane	-0.0487949	0.711208
PJVK	ONX-0914	0.0488523	0.710884
PJVK	PF-04217903	-0.0489047	0.710587
PJVK	Brivanib	-0.0490764	0.709616
PJVK	AFP464	-0.0493432	0.708108
PJVK	BMN-673	-0.0494582	0.707458
PJVK	Alvespimycin	0.0496999	0.706093
PJVK	Milciclib	0.0500031	0.704382
PJVK	Gemcitabine elaidate	0.0502773	0.702836
PJVK	Masitinib	-0.0505008	0.701576
PJVK	MTX-211	-0.0505165	0.701488
PJVK	IDF-11774	-0.0506098	0.700962
PJVK	DAUNORUBICIN	0.0508241	0.699756
PJVK	Daunorubicin	0.0517827	0.694369
PJVK	Salinomycin	0.052159	0.692258
PJVK	Pimasertib	-0.0523199	0.691356
PJVK	GSK-461364	0.0525809	0.689894
PJVK	AZD-6738 ( R-S-isomer)	-0.0529247	0.68797
PJVK	Sabutoclax	0.0529793	0.687665
PJVK	ARQ-680	-0.0531128	0.686919
PJVK	Cordycepin	-0.0534947	0.684785
PJVK	Karenitecin	0.0536126	0.684126
PJVK	Plinabulin	0.0536245	0.68406
PJVK	KW-2449	-0.0537265	0.683491
PJVK	INCB-047775	-0.0540101	0.681909
PJVK	CEP-32496	-0.0544477	0.679471
PJVK	Vismodegib	0.0545342	0.67899
PJVK	Tamoxifen	0.0546703	0.678232
PJVK	PRN-1371	-0.0547925	0.677552
PJVK	Epothilone B	0.0548428	0.677273
PJVK	UNC-0638	0.0548643	0.677153
PJVK	Bosutinib	0.0549704	0.676563
PJVK	TAK-931	0.0550899	0.675899
PJVK	Okadaic acid	-0.0554629	0.673828
PJVK	BAL-101553	0.0555631	0.673272
PJVK	SGI-1027	-0.055572	0.673222
PJVK	EMD-1204831	-0.0557807	0.672065
PJVK	ABL-001	-0.0571699	0.664379
PJVK	Irinotecan	0.0574884	0.662621
PJVK	Veliparib	-0.0576321	0.661829
PJVK	Rebimastat	-0.0580155	0.659717
PJVK	SCH-772984	0.058272	0.658305
PJVK	XR-11576	0.0583026	0.658137
PJVK	Megestrol acetate	0.0583634	0.657803
PJVK	Epirubicin	0.0587048	0.655926
PJVK	Ispinesib	0.0588352	0.65521
PJVK	Ezatiostat	-0.0590663	0.653942
PJVK	AZ-505	-0.0593967	0.65213
PJVK	Benzimate	-0.0600194	0.648721
PJVK	Digoxin	0.0602253	0.647596
PJVK	AT-13148	-0.0604033	0.646623
PJVK	CGM-097	-0.0604232	0.646514
PJVK	Lexibulin	0.0604929	0.646134
PJVK	sitravatinib	-0.0606218	0.64543
PJVK	Ibrutinib	0.060703	0.644987
PJVK	DECITABINE	0.0607289	0.644846
PJVK	Simvastatin	-0.0612731	0.641879
PJVK	Celecoxib	0.061417	0.641096
PJVK	Valrubicin	0.061598	0.640111
PJVK	FGF-401	-0.0621052	0.637355
PJVK	AZD-6738	-0.0621811	0.636943
PJVK	Sunitinib	0.0625165	0.635123
PJVK	Nelfinavir	-0.0627922	0.633629
PJVK	PF-4942847	0.0636256	0.629121
PJVK	GSK-2141795	-0.0639533	0.627352
PJVK	AZD-7762	0.0640137	0.627027
PJVK	BLU-285	0.0641974	0.626036
PJVK	AMINOFLAVONE	-0.0642663	0.625665
PJVK	tic10	-0.0644414	0.624721
PJVK	BI-2536	0.0644538	0.624655
PJVK	6-(4-pyrimidinyl)-1H-indazole derivative	-0.0645505	0.624134
PJVK	LMP776	0.0645715	0.624021
PJVK	spebrutinib	-0.0646743	0.623468
PJVK	AEE-788	0.0651984	0.620651
PJVK	Raltitrexed	-0.0656461	0.618249
PJVK	SAR-402674	0.0658713	0.617042
PJVK	BAY-1161909	0.0658866	0.61696
PJVK	Crizotinib	0.065989	0.616411
PJVK	JNJ-54302833	-0.0661537	0.61553
PJVK	CCT-271850	0.0663074	0.614708
PJVK	DACARBAZINE	0.0666094	0.613094
PJVK	ABT-199	-0.0669772	0.61113
PJVK	Dabrafenib	-0.0670823	0.610569
PJVK	BPR1J-097	0.0673394	0.609199
PJVK	Encorafenib	-0.0673716	0.609028
PJVK	NMS-E628	-0.0676065	0.607777
PJVK	enantiomer of PF-4176340	-0.0676917	0.607323
PJVK	CP-724714	-0.0677156	0.607196
PJVK	Selumetinib	-0.0677586	0.606968
PJVK	Pimozide	-0.0677596	0.606962
PJVK	Vertex ATR inhibitor Cpd 45	-0.0677947	0.606775
PJVK	CCT-128930	-0.0678704	0.606373
PJVK	Birinapant	0.0681736	0.604762
PJVK	Quercetin	-0.0683404	0.603876
PJVK	Topotecan	0.0687047	0.601944
PJVK	AZD-2858	0.0700654	0.594752
PJVK	RX-5902	0.0701781	0.594158
PJVK	EPZ-015666	-0.0702608	0.593723
PJVK	Cilengitide	-0.0704518	0.592717
PJVK	LGK-974	-0.0709495	0.5901
PJVK	AT-13387	0.0709781	0.58995
PJVK	brigatinib	-0.0711039	0.589289
PJVK	MLN-7243	-0.0711396	0.589102
PJVK	Gemcitabine	0.0711644	0.588972
PJVK	GDC-0810	-0.0715727	0.58683
PJVK	CUDC-427	-0.0716605	0.58637
PJVK	Sapitinib	0.0718577	0.585338
PJVK	MI-219	-0.0718722	0.585262
PJVK	MGCD-265	-0.0719724	0.584737
PJVK	Vincristine	-0.0721541	0.583787
PJVK	NTRC-0066-0	0.0722638	0.583214
PJVK	gilteritinib	-0.0726018	0.581449
PJVK	Mitomycin	-0.0730211	0.579263
PJVK	ENMD-2076	0.0730555	0.579084
PJVK	Procarbazine	-0.0731421	0.578633
PJVK	PD 173074	-0.0735156	0.57669
PJVK	Nandrolone phenpropionate	-0.0738475	0.574965
PJVK	Intedanib	0.0739982	0.574183
PJVK	METHOTREXATE	0.0743474	0.572373
PJVK	ASP-3026	-0.0744119	0.572039
PJVK	SAR-125844	-0.0746319	0.5709
PJVK	CEP-28122	-0.0757731	0.565009
PJVK	SNX-5422	0.0758397	0.564666
PJVK	Entinostat	0.0765485	0.561023
PJVK	BMS-777607	0.0767669	0.559902
PJVK	delanzomib	0.0772901	0.557223
PJVK	BAY-1163877	-0.078055	0.553316
PJVK	Pipamperone	0.0780785	0.553196
PJVK	GDC-0339	-0.0789143	0.548943
PJVK	MLN-2480	-0.0791411	0.547791
PJVK	Adavosertib	0.079489	0.546028
PJVK	ARQ-092	-0.0801816	0.542524
PJVK	RX-3117	0.080602	0.540403
PJVK	PD183805	0.0806297	0.540263
PJVK	PF-04691502	-0.0806388	0.540217
PJVK	HYPOTHEMYCIN	0.0807078	0.53987
PJVK	ARV-825	-0.0807368	0.539723
PJVK	Rapamycin	-0.0808616	0.539095
PJVK	Vinorelbine	-0.0808623	0.539092
PJVK	EGF-816	0.0812926	0.536927
PJVK	pyridoclax	0.081567	0.535549
PJVK	6-Thioguanine	0.0816254	0.535256
PJVK	CH-5183284	-0.0821155	0.532799
PJVK	AZD-9496	-0.0821215	0.532769
PJVK	AZACITIDINE	-0.0822259	0.532247
PJVK	Lificguat	-0.0822984	0.531884
PJVK	VE-821	-0.0824498	0.531127
PJVK	Bafetinib	-0.083584	0.525473
PJVK	Pelitrexol isomer A	0.0839654	0.523578
PJVK	BGB-283	-0.0841444	0.52269
PJVK	BX-912	0.0848813	0.519043
PJVK	SAR-245409	-0.0850614	0.518153
PJVK	Pelitrexol isomer B	0.0854445	0.516263
PJVK	MK-0731	0.0861941	0.512576
PJVK	AZD-3759	0.0865116	0.511018
PJVK	Gefitinib	0.0867152	0.51002
PJVK	Mithramycin	-0.0869295	0.508971
PJVK	Silmitasertib	-0.0872938	0.507191
PJVK	ITRI-260	0.0887043	0.500326
PJVK	BAY-87-2243	-0.0894395	0.496767
PJVK	Selonsertib	-0.089603	0.495977
PJVK	Kahalide F	-0.0896345	0.495825
PJVK	BIX-01294	-0.0896771	0.49562
PJVK	LOXO-101	0.0897162	0.495431
PJVK	HDM-201	-0.0898861	0.494612
PJVK	6-Bromoindirubin-3-Acetoxime	-0.0901926	0.493135
PJVK	XR-5944	-0.0910917	0.488817
PJVK	JNJ-38877605	-0.0915218	0.486758
PJVK	AMG-232	-0.0916206	0.486287
PJVK	Cpd-401	-0.0917858	0.485497
PJVK	Tandutinib	-0.0918958	0.484972
PJVK	zanubrutinib	-0.0922871	0.483107
PJVK	LDK-378	-0.0924931	0.482127
PJVK	BAY-1125976	-0.0928156	0.480594
PJVK	1-9-Pyrazoleanthrone	0.0928305	0.480523
PJVK	Etoposide	0.0947316	0.471541
PJVK	SW-044248	-0.094764	0.471389
PJVK	Des-fluoro-TAK-960	0.0956576	0.467199
PJVK	JNJ-26483327	0.0961567	0.464868
PJVK	maritoclax	0.0962639	0.464368
PJVK	milademetan	-0.0963629	0.463907
PJVK	LY-2090314	-0.0964411	0.463542
PJVK	BMS-387032	-0.0967299	0.462198
PJVK	Dacomitinib	0.0967506	0.462102
PJVK	Quisinostat	0.0972613	0.459731
PJVK	AR-67	0.0977508	0.457464
PJVK	FT-1518	-0.0978188	0.45715
PJVK	CB-839	-0.0978247	0.457123
PJVK	Bendamustine	0.0979542	0.456524
PJVK	WT-161	-0.0980623	0.456025
PJVK	NMS-1286937	0.0981654	0.455549
PJVK	AZD-1480	-0.0982498	0.45516
PJVK	Thiotepa	0.0990658	0.451406
PJVK	AMG-319	-0.0992095	0.450746
PJVK	Pevonedistat	-0.099682	0.448582
PJVK	SGX-523	-0.0999146	0.447518
PJVK	Crenolanib	0.100204	0.4462
PJVK	(-)-Nutlin-3	-0.10052	0.444757
PJVK	Quizartinib	0.100575	0.444507
PJVK	Idelalisib	-0.101078	0.442222
PJVK	GDC-0152	-0.101106	0.442095
PJVK	Osimertinib	0.101145	0.441919
PJVK	KHK-Indazole	-0.102029	0.437918
PJVK	CO-1686	-0.102173	0.437269
PJVK	KPT-185	0.102696	0.434913
PJVK	GDC-0349	-0.103735	0.430255
PJVK	BN-2629	0.103901	0.429512
PJVK	Rocilinostat	0.104225	0.428067
PJVK	Obatoclax	0.104742	0.425767
PJVK	Poziotinib	0.105276	0.423399
PJVK	Abiraterone	-0.105376	0.422954
PJVK	PF-06463922	-0.106335	0.418723
PJVK	CT-32228	0.107584	0.413251
PJVK	Mocetinostat	0.107842	0.412122
PJVK	GSK-690693	0.108635	0.408675
PJVK	Refametinib	-0.109247	0.406025
PJVK	PWT-33597	-0.109897	0.403219
PJVK	ARSENIC TRIOXIDE	0.11067	0.399898
PJVK	geldanamycin analog	-0.111096	0.398074
PJVK	CC-671	0.111632	0.395787
PJVK	Melphalan	0.112033	0.394083
PJVK	Floxuridine	-0.112203	0.393359
PJVK	Defactinib	-0.112248	0.393169
PJVK	PENTOSTATIN	-0.112908	0.390377
PJVK	TAK-960 analog	0.113371	0.388422
PJVK	O-6-Benzylguanine	-0.113759	0.386791
PJVK	BAY-1895344	0.114082	0.385435
PJVK	PF-562271	-0.11493	0.381891
PJVK	Cabozantinib	-0.115124	0.38108
PJVK	Pp-242	-0.115148	0.380983
PJVK	Buparlisib	-0.116368	0.375921
PJVK	MPC-3100	0.116671	0.374673
PJVK	BAY-1816032	0.116793	0.374169
PJVK	CEP-9722	0.117872	0.369742
PJVK	Curcumin	0.117909	0.369591
PJVK	Fluorouracil	-0.118934	0.365413
PJVK	Lestaurtinib	0.119091	0.364778
PJVK	Volasertib	0.119157	0.36451
PJVK	SEL-120	0.11966	0.362474
PJVK	Cytarabine	0.119812	0.361859
PJVK	WORTMANNIN	-0.120432	0.359362
PJVK	CC-115	-0.120582	0.358759
PJVK	ENMD-2076 Precursor	-0.120757	0.358058
PJVK	GNE-140	0.120849	0.357689
PJVK	Imexon	0.120929	0.357368
PJVK	ON-123300	0.121351	0.355681
PJVK	SCH-900776	0.121386	0.355541
PJVK	AMG-900	0.121403	0.355474
PJVK	Fedratinib	0.121581	0.354762
PJVK	VE-822	0.12217	0.352419
PJVK	AZD-0156	-0.122764	0.350065
PJVK	Midostaurin	0.122912	0.34948
PJVK	VX-689	0.123097	0.348751
PJVK	GSK-2606414	-0.12375	0.34618
PJVK	PF-06747775	0.123914	0.345535
PJVK	5-Fluoro deoxy uridine 10mer	-0.123983	0.345265
PJVK	SR16157	-0.124477	0.34333
PJVK	IDH1-Comp 301	-0.125097	0.340915
PJVK	Copanlisib	-0.12572	0.338496
PJVK	Imiquimod	0.125767	0.338313
PJVK	CEP-37440	-0.125801	0.338182
PJVK	OTS-964	-0.125921	0.337716
PJVK	AEW-541	-0.126418	0.335799
PJVK	Triethylenemelamine	0.126438	0.335721
PJVK	LY-3009120	-0.126606	0.335075
PJVK	PFI-1	-0.126916	0.333885
PJVK	Cediranib	-0.127136	0.33304
PJVK	pralatrexate	0.1274	0.332027
PJVK	PF-03758309	-0.127703	0.330871
PJVK	SHP-099	-0.127884	0.330179
PJVK	Luminespib	0.128123	0.329268
PJVK	Neratinib	0.128264	0.328731
PJVK	CX-5461	0.128283	0.328662
PJVK	MK-0429	-0.128744	0.326909
PJVK	B-7100	0.129482	0.32412
PJVK	XK-469	0.129639	0.323529
PJVK	FH-535	-0.129698	0.323307
PJVK	AMG-51	-0.129957	0.322335
PJVK	UMI-77	0.130037	0.322034
PJVK	LMP-400	0.130058	0.321957
PJVK	TESTOLACTONE	0.13088	0.318879
PJVK	MK-2206	-0.131411	0.316905
PJVK	E-7449	0.131479	0.316653
PJVK	BYL-719	-0.131827	0.315362
PJVK	RH1	0.132032	0.314602
PJVK	Rebastinib	-0.132787	0.311818
PJVK	SAR-260301 (enantiomer 1)	-0.134264	0.306419
PJVK	Azacitidine	-0.134657	0.304992
PJVK	Carboplatin	0.134705	0.304816
PJVK	Elesclomol	-0.134849	0.304297
PJVK	BMS-536924	-0.136	0.300147
PJVK	ABT-348	0.136663	0.297776
PJVK	Calusterone	0.136811	0.29725
PJVK	Pazopanib	-0.136922	0.296853
PJVK	ZSTK-474	-0.137219	0.295797
PJVK	Alisertib	0.13767	0.294198
PJVK	Vemurafenib	-0.137743	0.293939
PJVK	Bortezomib	0.137779	0.29381
PJVK	EPZ-020411	-0.138286	0.29202
PJVK	Telatinib	-0.138598	0.290923
PJVK	STREPTOZOCIN	-0.138752	0.290381
PJVK	TAS-115	-0.13933	0.288357
PJVK	Everolimus	-0.139383	0.288174
PJVK	Fostamatinib	0.140135	0.285553
PJVK	Panobinostat	0.14014	0.285536
PJVK	LGH-447	-0.141516	0.280785
PJVK	Gandotinib	0.141764	0.279933
PJVK	JNJ-42756493	-0.143402	0.274357
PJVK	ASTX-660	-0.143434	0.274248
PJVK	ABT-737	0.143985	0.272391
PJVK	PHA-665752	0.144416	0.270944
PJVK	M2698	-0.144486	0.270707
PJVK	Ixazomib citrate	0.145412	0.267618
PJVK	ONX-0801	-0.146311	0.264639
PJVK	BMS-986158	-0.146418	0.264285
PJVK	Tanespimycin	-0.146791	0.263058
PJVK	TAK Plk inhibitor	0.148567	0.257262
PJVK	Deforolimius	-0.148787	0.25655
PJVK	Afatinib	0.149074	0.255622
PJVK	MLN-0905	0.149428	0.254482
PJVK	ADW-742	-0.149599	0.253934
PJVK	napabucasin	-0.149874	0.25305
PJVK	AMG-511	-0.150573	0.250821
PJVK	JNJ-28312141	-0.15071	0.250384
PJVK	Lapatinib	0.150975	0.249542
PJVK	GSK-2126458	-0.151488	0.247918
PJVK	PLX-8394	-0.151693	0.24727
PJVK	Acrichine	0.152779	0.243863
PJVK	IDH-C227	-0.152901	0.243482
PJVK	XAV-939	-0.152937	0.24337
PJVK	AZD-1390	-0.154588	0.23826
PJVK	AS-703569	0.155076	0.236761
PJVK	VT-464	-0.155565	0.235268
PJVK	Sonolisib	-0.156108	0.23362
PJVK	GSK-1904529A	-0.156721	0.231766
PJVK	AZD-3147	-0.156976	0.230998
PJVK	Irofulven	-0.157021	0.230861
PJVK	Saridegib	-0.15703	0.230834
PJVK	Seliciclib	-0.157503	0.229414
PJVK	GSK-1070916	0.157619	0.229068
PJVK	GSK-2194069	-0.15786	0.228348
PJVK	nedisertib	-0.158162	0.227446
PJVK	HPI-1	-0.1589	0.225259
PJVK	CC-223	-0.159248	0.224232
PJVK	Sonidegib	-0.159398	0.22379
PJVK	Idarubicin	0.159727	0.222822
PJVK	Apitolisib	-0.160195	0.221451
PJVK	entosplenitib	-0.160206	0.221419
PJVK	SAR-20347	0.160529	0.220478
PJVK	Ixazomib	0.16069	0.220009
PJVK	Dasatinib	-0.161993	0.216241
PJVK	OTX-015	-0.162563	0.214608
PJVK	VS-4718	-0.163147	0.212944
PJVK	PQR-530	-0.164994	0.207738
PJVK	serabelisib	-0.165231	0.207078
PJVK	E-7820	0.165334	0.206789
PJVK	6-THIOGUANINE	0.165694	0.205789
PJVK	Zoledronate	-0.165884	0.205263
PJVK	LY-2801653	-0.166844	0.202617
PJVK	Cladribine	0.167241	0.201529
PJVK	salinomycin	-0.168188	0.19895
PJVK	XL-147	-0.168315	0.198607
PJVK	PLX-4720	-0.168931	0.196945
PJVK	TAK-960	0.169952	0.194214
PJVK	GS-9901	-0.169952	0.194211
PJVK	CUDC-305	0.170648	0.192366
PJVK	LY-3154567	0.170698	0.192234
PJVK	Axitinib	0.171317	0.190602
PJVK	Amuvatinib	-0.171444	0.190269
PJVK	LY-294002	-0.171748	0.189471
PJVK	I-BET-151	-0.171907	0.189055
PJVK	PF-03084014 diastereomer 1	-0.173853	0.184021
PJVK	SNS-314	0.174324	0.182818
PJVK	Ganetespib	0.175019	0.181053
PJVK	S-63845	0.175673	0.179403
PJVK	Itraconazole	-0.175974	0.178645
PJVK	Linsitinib	-0.176156	0.17819
PJVK	Carmustine	0.177034	0.176002
PJVK	Cyclophosphamide	0.177915	0.173826
PJVK	GNE-617	0.178092	0.173391
PJVK	Pyrazoloacridine	0.178132	0.173294
PJVK	Dexrazoxane	0.178609	0.172127
PJVK	AZD-3463	-0.179635	0.169634
PJVK	GDC-0077	-0.179915	0.16896
PJVK	BAY-1217389	0.181521	0.165124
PJVK	EC-330	0.18205	0.163875
PJVK	Acetalax	-0.182405	0.163042
PJVK	Buthionine sulphoximine	0.183054	0.161525
PJVK	CFI-402257	0.183166	0.161264
PJVK	TRICIRIBINE PHOSPHATE	-0.184858	0.157361
PJVK	AZD-3514	-0.18579	0.155241
PJVK	Nitrogen mustard	0.187785	0.150777
PJVK	Pracinostat	0.187954	0.150402
PJVK	8-Chloro-adenosine	0.188065	0.150157
PJVK	EXEL-2280	-0.188843	0.148446
PJVK	LEE-011	0.189316	0.147415
PJVK	AZD-8186	-0.190065	0.14579
PJVK	INK-128	-0.191122	0.143521
PJVK	Pipobroman	0.191516	0.142683
PJVK	BAY-1082439	-0.192414	0.140782
PJVK	A-1210477	-0.193746	0.138001
PJVK	Perifosine	0.197209	0.130963
PJVK	AZD-8055	-0.200639	0.124263
PJVK	AZD-8835	-0.201228	0.123138
PJVK	BP-1-102	0.201627	0.122381
PJVK	ABBV-075	-0.201955	0.121761
PJVK	AZD-5153	-0.202445	0.120841
PJVK	Uracil mustard	0.20316	0.119505
PJVK	TP-0903	0.203561	0.118762
PJVK	Palbociclib	0.204298	0.117405
PJVK	P-529	-0.206407	0.113586
PJVK	AMONAFIDE	0.207342	0.111924
PJVK	(+)-JQ1	-0.20747	0.111697
PJVK	Fludarabine	0.20849	0.109908
PJVK	GDC-0032	-0.209777	0.107682
PJVK	Bisacodyl(active ingredient of Viraplex)	-0.210436	0.106555
PJVK	TP-3654	0.214244	0.100224
PJVK	LY-3023414	-0.215618	0.0980138
PJVK	PF-4989216	-0.215893	0.097576
PJVK	GDC-0084	-0.218201	0.093959
PJVK	AM-5992	0.218519	0.0934699
PJVK	Batracylin	0.219569	0.0918658
PJVK	VS-5584	-0.22017	0.0909573
PJVK	AT-9283	-0.220941	0.0898039
PJVK	Teglarinad	0.22147	0.0890178
PJVK	Daporinad	0.223924	0.0854439
PJVK	Pictilisib	-0.224068	0.0852375
PJVK	PQR-620	-0.225606	0.0830612
PJVK	KU-55933	-0.229274	0.0780444
PJVK	Lomustine	0.238044	0.0670234
PJVK	benzaldehyde (BEN)	0.239013	0.0658858
PJVK	Fenretinide	0.244073	0.0601977
PJVK	PYRAZOLOACRIDINE	0.246392	0.0577265
PJVK	Danusertib	-0.252592	0.0515211
PJVK	Arsenic trioxide	0.255458	0.0488429
PJVK	Chlorambucil	0.255598	0.0487147
PJVK	CH-5132799	-0.257948	0.0466088
PJVK	I-BET-762	-0.263438	0.041978
PJVK	Abexinostat	0.264252	0.0413254
PJVK	Belinostat	0.26762	0.0387114
PJVK	Olaparib	-0.273452	0.0345097
PJVK	7-Hydroxystaurosporine	0.27626	0.0326256
PJVK	PQR-309	-0.277443	0.0318585
PJVK	Bet-BAY-002	-0.278398	0.0312497
PJVK	Hydroxyurea	0.278862	0.0309573
PJVK	KPT-9274	0.279834	0.0303528
PJVK	Navitoclax	0.281832	0.0291412
PJVK	CNDAC	0.285796	0.0268568
PJVK	cs-1730	-0.285918	0.0267892
PJVK	Parthenolide	0.288302	0.0254921
PJVK	CPI-0610	-0.29215	0.0235101
PJVK	R-306465	0.292957	0.0231112
PJVK	A-1331852	0.293268	0.0229593
PJVK	Pluripotin	-0.296119	0.0216036
PJVK	Dexamethasone Decadron	0.300283	0.0197463
PJVK	3-Bromopyruvate (acid)	0.300568	0.0196245
PJVK	Asparaginase	0.310879	0.0156215
PJVK	Oxaliplatin	0.317825	0.0133385
PJVK	APR-246	0.322354	0.0120095
PJVK	DMAPT	0.329574	0.0101275
PJVK	FENRETINIDE	0.337958	0.00826764
PJVK	Vorinostat	0.341039	0.00766312
PJVK	BPTES	-0.342016	0.00747963
PJVK	ST-3595	0.363052	0.0043581
PJVK	ZM-336372	0.391642	0.00197172
PJVK	Sapacitabine	0.401781	0.00146284
PJVK	Ifosfamide	0.403201	0.00140189
PJVK	Fluphenazine	0.410588	0.00112013
PJVK	Chelerythrine	0.414424	0.00099491
PJVK	PX-316	0.51147	2.96e-05
PJVK	Nelarabine	0.589076	7.37e-07
GSDMD	ABT-348	9.85e-05	0.999404
GSDMD	CFI-402257	-0.000103518	0.999374
GSDMD	NVP-BGJ398	-0.000313481	0.998103
GSDMD	LY-3214996	0.000502846	0.996958
GSDMD	LY-3009120	-0.0010907	0.993401
GSDMD	E-3810	0.00130836	0.992084
GSDMD	altiratinib	-0.00135689	0.99179
GSDMD	MGCD-265	-0.00153979	0.990684
GSDMD	Alisertib	0.00237759	0.985615
GSDMD	CX-5461	0.00264422	0.984003
GSDMD	CCT-128930	-0.00281585	0.982964
GSDMD	PQR-309	-0.00283809	0.98283
GSDMD	FT-1518	-0.00305432	0.981522
GSDMD	PD 184352	-0.00384622	0.976732
GSDMD	Teniposide	0.00395573	0.97607
GSDMD	tic10	0.00398963	0.975865
GSDMD	AMG-176	-0.00399707	0.97582
GSDMD	JNJ-42756493	0.00432809	0.973818
GSDMD	Carboplatin	0.00441696	0.973281
GSDMD	Vincristine	0.00448175	0.972889
GSDMD	Lomustine	0.00451467	0.97269
GSDMD	APR-246	0.00458848	0.972243
GSDMD	Brivanib	-0.00480739	0.97092
GSDMD	LOR-253	0.00505718	0.969409
GSDMD	VE-822	-0.00510558	0.969117
GSDMD	Fostamatinib	-0.00551257	0.966656
GSDMD	salinomycin	-0.00593301	0.964115
GSDMD	LY-2835219	-0.00665407	0.959757
GSDMD	AZD-1480	0.00672057	0.959355
GSDMD	Linsitinib	0.00702039	0.957544
GSDMD	ADW-742	-0.00724712	0.956174
GSDMD	PFI-1	0.00775533	0.953104
GSDMD	Isotretinoin	0.00780108	0.952827
GSDMD	GDC-0152	-0.00791864	0.952117
GSDMD	ASP-5878	-0.00805274	0.951307
GSDMD	BAY 61-3606	0.00841946	0.949093
GSDMD	Adavosertib	0.00867124	0.947573
GSDMD	AMG-458	0.00872614	0.947241
GSDMD	EPZ-020411	0.00906731	0.945181
GSDMD	MPC-3100	0.00926119	0.944011
GSDMD	ensartinib	-0.00948278	0.942674
GSDMD	MG-132	-0.00955062	0.942264
GSDMD	CC-223	-0.00981173	0.940689
GSDMD	AZD-2014	-0.00993625	0.939937
GSDMD	IDF-11774	-0.0105234	0.936395
GSDMD	Lapachone	0.0105947	0.935965
GSDMD	spebrutinib	0.0112246	0.932167
GSDMD	MLN-2480	-0.011337	0.931489
GSDMD	INK-128	0.0115097	0.930448
GSDMD	AZD-1208	-0.0118286	0.928526
GSDMD	VT-464	-0.0121509	0.926583
GSDMD	KHK-Indazole	-0.0123026	0.925669
GSDMD	Ifosfamide	0.0123961	0.925106
GSDMD	Sunitinib	0.012863	0.922294
GSDMD	OTX-015	0.0130963	0.920889
GSDMD	LDK-378	-0.0135157	0.918364
GSDMD	KU-55933	-0.0135763	0.917999
GSDMD	PD-0325901	-0.013631	0.91767
GSDMD	CC-671	-0.0142428	0.913989
GSDMD	BX-912	0.0144386	0.912811
GSDMD	Lificguat	-0.0148985	0.910045
GSDMD	Tamoxifen	0.0149825	0.90954
GSDMD	Nelfinavir	0.0152576	0.907886
GSDMD	SEL-120	-0.0154597	0.906671
GSDMD	Silmitasertib	-0.0157338	0.905024
GSDMD	MI-503	-0.0157343	0.905021
GSDMD	KPT-185	-0.015813	0.904548
GSDMD	ABC-1183	-0.0159845	0.903518
GSDMD	AZACITIDINE	-0.016008	0.903377
GSDMD	JZL-195	-0.0161215	0.902695
GSDMD	1-9-Pyrazoleanthrone	0.0162161	0.902127
GSDMD	TAE-684	0.0169705	0.897597
GSDMD	milademetan	0.0170012	0.897413
GSDMD	3-Bromopyruvate (acid)	0.0171065	0.896781
GSDMD	GDC-0077	0.0172309	0.896035
GSDMD	AEW-541	-0.0173353	0.895408
GSDMD	P-529	0.017554	0.894096
GSDMD	KPT-8602	-0.0177944	0.892655
GSDMD	GSK-461364	0.018167	0.89042
GSDMD	Pimasertib	-0.0186356	0.887612
GSDMD	Pyrazoloacridine	0.0188594	0.886271
GSDMD	ABBV-075	-0.0190586	0.885078
GSDMD	Cilengitide	-0.0192693	0.883816
GSDMD	PI-103	-0.0195028	0.882418
GSDMD	Estramustine	0.0195666	0.882036
GSDMD	PF-477736	-0.0198982	0.880052
GSDMD	Birinapant	-0.0201158	0.87875
GSDMD	Ezatiostat	-0.020234	0.878043
GSDMD	ulixertinib	-0.020258	0.8779
GSDMD	AZD-5153	-0.0203983	0.87706
GSDMD	Simvastatin	0.0204467	0.876771
GSDMD	sr 13654	-0.0214377	0.870848
GSDMD	ENMD-2076 Precursor	-0.0215091	0.870422
GSDMD	Oxaliplatin	0.0216445	0.869613
GSDMD	GNE-617	-0.0219617	0.867719
GSDMD	PWT-33597	0.0220332	0.867293
GSDMD	dimethylfasudil	0.0222028	0.866281
GSDMD	CEP-28122	0.0222584	0.865948
GSDMD	XL-019	0.0225634	0.864129
GSDMD	LEE-011	-0.0228238	0.862576
GSDMD	TAK-659 (isomer 1)	-0.0233142	0.859653
GSDMD	Foretinib	0.0236945	0.857387
GSDMD	Selumetinib	-0.02377	0.856938
GSDMD	Olaparib	0.0243206	0.85366
GSDMD	OSI-027	0.0243969	0.853206
GSDMD	BGB-283	0.0244729	0.852754
GSDMD	TAS-116	-0.0247954	0.850835
GSDMD	ENMD-2076	0.0248402	0.850569
GSDMD	Crizotinib	-0.025107	0.848982
GSDMD	AZD-0156	-0.0252693	0.848018
GSDMD	Elesclomol	-0.02576	0.845102
GSDMD	CT-GSK183	-0.0259289	0.844099
GSDMD	Quisinostat	-0.0266461	0.839844
GSDMD	Entinostat	0.0268543	0.838609
GSDMD	Pp-242	0.0271249	0.837004
GSDMD	Deforolimius	-0.0277823	0.83311
GSDMD	Batracylin	0.0283416	0.8298
GSDMD	IDH1-Comp 301	0.0283774	0.829588
GSDMD	Sulfatinib	0.0286032	0.828253
GSDMD	IDH-C227	0.0290435	0.82565
GSDMD	B-7100	0.0294949	0.822984
GSDMD	PTC-691	-0.0298615	0.820819
GSDMD	Parthenolide	0.0306618	0.8161
GSDMD	PF-4942847	-0.0306777	0.816006
GSDMD	Tivantinib	0.0309539	0.814379
GSDMD	VX-322	0.031273	0.8125
GSDMD	Panobinostat	-0.0313528	0.81203
GSDMD	SAR-20347	-0.0318441	0.80914
GSDMD	AZD-6738 ( R-S-isomer)	-0.0319161	0.808717
GSDMD	MI-219	-0.0319996	0.808226
GSDMD	Azacitidine	0.0325605	0.80493
GSDMD	Imexon	0.0327768	0.80366
GSDMD	Zoledronate	0.033044	0.802091
GSDMD	NMS-E628	-0.0332903	0.800646
GSDMD	RO-5126766	-0.0334802	0.799532
GSDMD	LXS-196	-0.0340531	0.796175
GSDMD	entosplenitib	0.0341528	0.795591
GSDMD	MK-0429	0.0343082	0.794681
GSDMD	Irofulven	0.0343936	0.794181
GSDMD	ABT-199	-0.0346758	0.79253
GSDMD	E-7449	0.0348842	0.791311
GSDMD	BMS-863233	-0.0350236	0.790496
GSDMD	Digoxin	-0.0351033	0.79003
GSDMD	AZD-4547	-0.0357923	0.786006
GSDMD	AZD-6738	-0.0362292	0.783457
GSDMD	Pemetrexed	0.0363896	0.782521
GSDMD	GDC-0349	-0.0364874	0.781951
GSDMD	SB-202190	0.0365977	0.781309
GSDMD	Perifosine	0.0366294	0.781124
GSDMD	Idelalisib	0.0372245	0.777658
GSDMD	serabelisib	0.0375595	0.775709
GSDMD	BAL-101553	0.0377686	0.774494
GSDMD	A-1331852	0.0377921	0.774357
GSDMD	Epirubicin	-0.0378227	0.774179
GSDMD	S-63845	-0.0378689	0.773911
GSDMD	ASTX-660	-0.0379823	0.773252
GSDMD	(-)-Nutlin-3	0.0380202	0.773031
GSDMD	CEP-14083	0.0383237	0.771269
GSDMD	RX-3117	-0.0384448	0.770565
GSDMD	I-BET-151	-0.0387809	0.768615
GSDMD	AMG-900	-0.0392872	0.76568
GSDMD	Arsenic trioxide	0.0394697	0.764622
GSDMD	TAE-226	0.0401561	0.76065
GSDMD	PRN-1371	0.0405366	0.75845
GSDMD	LOXO-101	-0.0410028	0.755758
GSDMD	EPZ-015666	-0.0415361	0.752682
GSDMD	6-Bromoindirubin-3-Acetoxime	-0.0417779	0.751288
GSDMD	GSK-921	-0.0418431	0.750912
GSDMD	Cediranib	0.0418801	0.7507
GSDMD	CUDC-305	0.0422518	0.748559
GSDMD	R-1530	-0.0425778	0.746684
GSDMD	STREPTOZOCIN	0.0433223	0.742406
GSDMD	FGF-401	0.0437203	0.740123
GSDMD	TAK-931	0.0437824	0.739767
GSDMD	SNX-5422	-0.0438342	0.73947
GSDMD	SGX-523	0.0438794	0.739211
GSDMD	Mitoxantrone	-0.0440077	0.738476
GSDMD	BYL-719	0.0441022	0.737934
GSDMD	LMP776	0.0441119	0.737878
GSDMD	RO-4987655	-0.0441278	0.737787
GSDMD	BMS-536924	-0.0441814	0.73748
GSDMD	R-547	-0.0444549	0.735914
GSDMD	Idarubicin	0.0449551	0.733053
GSDMD	Rigosertib	-0.0453109	0.731019
GSDMD	PF-06463922	-0.0457016	0.728788
GSDMD	Itraconazole	0.0460465	0.726821
GSDMD	Sabutoclax	0.0461975	0.72596
GSDMD	DAUNORUBICIN	-0.0463968	0.724825
GSDMD	SCH-772984	0.0469048	0.721933
GSDMD	GSK-690693	0.0470369	0.721182
GSDMD	Epothilone B	-0.0471994	0.720258
GSDMD	AZ-628	0.0472166	0.72016
GSDMD	Etoposide	0.0478671	0.716466
GSDMD	MITOXANTRONE	0.0480385	0.715494
GSDMD	PQR-620	0.0480452	0.715456
GSDMD	Refametinib	0.0482427	0.714336
GSDMD	AZD-8055	-0.0483051	0.713982
GSDMD	CEP-9722	0.0485141	0.712798
GSDMD	CFI-400945	0.049064	0.709686
GSDMD	Tegafur	-0.0497555	0.705779
GSDMD	ARRY-162	-0.0497707	0.705693
GSDMD	VS-4718	0.0497951	0.705556
GSDMD	CT-32228	-0.0500697	0.704006
GSDMD	napabucasin	0.0501451	0.703581
GSDMD	GSK-1904529A	0.0505221	0.701456
GSDMD	Abiraterone	0.0505944	0.701049
GSDMD	ONX-0914	-0.0507565	0.700137
GSDMD	GSK-1070916	0.0509661	0.698957
GSDMD	Axitinib	0.051	0.698766
GSDMD	Dromostanolone Propionate	0.0510009	0.698762
GSDMD	ETHINYL ESTRADIOL	0.0512899	0.697136
GSDMD	Pelitrexol	0.0513658	0.69671
GSDMD	MI-773	0.0515266	0.695806
GSDMD	XAV-939	0.0516262	0.695248
GSDMD	AZD-9496	0.0520841	0.692678
GSDMD	Mitomycin	0.0520939	0.692623
GSDMD	KX-01	0.0521387	0.692372
GSDMD	I-BET-762	-0.0528675	0.68829
GSDMD	TPX-0005	-0.0529537	0.687808
GSDMD	SAR-260301 (enantiomer 1)	0.053009	0.687499
GSDMD	OSU-03012	-0.0530692	0.687163
GSDMD	10058-F4	-0.0531306	0.686819
GSDMD	EMD-1214063	0.0535635	0.684401
GSDMD	ON-123300	-0.0539066	0.682486
GSDMD	AT-13387	0.0542081	0.680806
GSDMD	Bortezomib	0.0547362	0.677866
GSDMD	BAY-87-2243	0.0548249	0.677372
GSDMD	AMG-319	0.0548603	0.677176
GSDMD	ASP-3026	0.0549363	0.676753
GSDMD	6-(4-pyrimidinyl)-1H-indazole derivative	0.0550358	0.6762
GSDMD	AS-703569	-0.0556807	0.672619
GSDMD	AM-5992	-0.0560146	0.670768
GSDMD	Megestrol acetate	-0.056572	0.667682
GSDMD	Fulvestrant	-0.0569391	0.665653
GSDMD	gilteritinib	-0.0569604	0.665535
GSDMD	XK-469	0.0571047	0.664739
GSDMD	FH-535	0.0578655	0.660543
GSDMD	PX-316	0.0578726	0.660504
GSDMD	PD 173074	0.0578887	0.660415
GSDMD	DMAPT	-0.0582897	0.658208
GSDMD	UNC-0638	-0.0583766	0.65773
GSDMD	PF-04691502	0.0586424	0.656269
GSDMD	ARRY-380	-0.0590252	0.654167
GSDMD	BML-277	0.0592067	0.653172
GSDMD	Cabozantinib	0.0592647	0.652854
GSDMD	RG-7388	0.0601974	0.647748
GSDMD	Cyclophosphamide	0.0606705	0.645164
GSDMD	Imiquimod	0.0614667	0.640825
GSDMD	BMS-986158	0.0619624	0.63813
GSDMD	Salinomycin	-0.0624163	0.635666
GSDMD	BMN-673	0.0624281	0.635602
GSDMD	Palbociclib	-0.0626072	0.634631
GSDMD	pyridoclax	0.0629484	0.632783
GSDMD	Selonsertib	0.0629704	0.632664
GSDMD	SCH-1473759	-0.0630203	0.632394
GSDMD	PQR-530	0.063161	0.631632
GSDMD	PF-03084014 diastereomer 1	0.063179	0.631535
GSDMD	TAK Plk inhibitor	-0.0635401	0.629583
GSDMD	AMONAFIDE	0.0635547	0.629504
GSDMD	XL-888	0.0640098	0.627048
GSDMD	RG-7112	0.0642623	0.625686
GSDMD	AZD-7762	-0.0651021	0.621168
GSDMD	IPI-145	0.0655024	0.619019
GSDMD	AZD-1390	0.0657538	0.617671
GSDMD	CH-5183284	0.0658204	0.617314
GSDMD	Tipifarnib	0.0660743	0.615955
GSDMD	PHA-665752	0.066096	0.615839
GSDMD	JNJ-54302833	-0.0662979	0.614759
GSDMD	BP-1-102	-0.0663407	0.614529
GSDMD	CGM-097	0.0666723	0.612758
GSDMD	Masitinib	0.0667078	0.612568
GSDMD	PKM2 (9)	-0.0667683	0.612245
GSDMD	LY-3154567	0.066905	0.611515
GSDMD	AT-9283	-0.0671922	0.609984
GSDMD	AEG-40730	-0.0674568	0.608574
GSDMD	AT-13148	0.0676293	0.607655
GSDMD	GSK-2606414	0.0676443	0.607576
GSDMD	Staurosporine	0.0678719	0.606365
GSDMD	Acetalax	0.068638	0.602298
GSDMD	SR16157	0.0687018	0.60196
GSDMD	LY-2228820	-0.0688178	0.601345
GSDMD	Buparlisib	0.0693601	0.598475
GSDMD	SW-044248	-0.0695233	0.597613
GSDMD	AZD-8835	0.0696129	0.59714
GSDMD	Rebimastat	0.0700782	0.594685
GSDMD	LY-2606368	0.0700866	0.59464
GSDMD	cs-1730	0.0700942	0.594601
GSDMD	EC-330	0.0701996	0.594045
GSDMD	SB-590885	0.071052	0.589562
GSDMD	CC-115	0.0713278	0.588114
GSDMD	Quizartinib	0.0723725	0.582646
GSDMD	Alectinib	0.072445	0.582267
GSDMD	YK-4-279	-0.0729676	0.579542
GSDMD	sitravatinib	-0.0732002	0.57833
GSDMD	Pimozide	0.0739157	0.574611
GSDMD	Y-27632	0.0741317	0.573491
GSDMD	AZD-3514	-0.0741893	0.573192
GSDMD	LY-3023414	-0.0745347	0.571403
GSDMD	GSK-2194069	-0.0747364	0.570359
GSDMD	Allopurinol	0.0748125	0.569966
GSDMD	TP-0903	-0.0751025	0.568467
GSDMD	Momelotinib	-0.0751531	0.568206
GSDMD	CCT-271850	-0.0757978	0.564882
GSDMD	ARSENIC TRIOXIDE	-0.0759257	0.564224
GSDMD	Mitotane	0.077454	0.556385
GSDMD	LY-2801653	0.0776621	0.555321
GSDMD	CP-724714	-0.0777943	0.554646
GSDMD	Calusterone	0.077907	0.554071
GSDMD	Copanlisib	0.0785624	0.550732
GSDMD	Elliptinium Acetate	-0.0789697	0.548662
GSDMD	MLN-0905	-0.0794285	0.546334
GSDMD	AZD-8186	0.0799088	0.543903
GSDMD	TAK-960 analog	0.0799459	0.543715
GSDMD	GDC-0032	0.0800153	0.543364
GSDMD	Varlitinib	-0.0800753	0.543061
GSDMD	AZD-2858	0.0801996	0.542433
GSDMD	AMG-232	0.0815385	0.535692
GSDMD	ITRI-260	-0.0819266	0.533745
GSDMD	CYC-116	0.0822756	0.531998
GSDMD	PF-4989216	0.0822811	0.531971
GSDMD	CUDC-427	-0.0825392	0.53068
GSDMD	Cobimetinib (isomer 1)	-0.0829867	0.528447
GSDMD	MK-2461	-0.08318	0.527483
GSDMD	GDC-0994	0.0832534	0.527118
GSDMD	XR-11576	-0.0838089	0.524355
GSDMD	AZ-505	-0.0839406	0.523702
GSDMD	By-Product of CUDC-305	-0.0841156	0.522833
GSDMD	Carmustine	0.0843285	0.521778
GSDMD	GDC-0084	0.0852565	0.51719
GSDMD	MTX-211	0.0861646	0.512721
GSDMD	KW-2449	-0.0866797	0.510194
GSDMD	Rebastinib	-0.0869707	0.50877
GSDMD	PENTOSTATIN	0.0871156	0.508061
GSDMD	PD-98059	-0.0872141	0.50758
GSDMD	Trametinib	-0.0872442	0.507433
GSDMD	GNE-140	-0.0878353	0.50455
GSDMD	Everolimus	0.0881014	0.503254
GSDMD	selinexor	-0.0884503	0.501558
GSDMD	Amonafide	0.0889821	0.498979
GSDMD	Navitoclax	0.0900165	0.493983
GSDMD	INCB-047775	0.0901565	0.493309
GSDMD	Nitrogen mustard	0.0904143	0.492068
GSDMD	GDC-0810	0.0905236	0.491543
GSDMD	Rapamycin	0.0911658	0.488462
GSDMD	Sonolisib	-0.0917582	0.485629
GSDMD	GS-9901	0.0917836	0.485508
GSDMD	Pelitrexol isomer A	0.0923748	0.48269
GSDMD	Ixabepilone	0.0924436	0.482362
GSDMD	4SC-202	0.0925877	0.481677
GSDMD	E-7820	-0.0932889	0.478349
GSDMD	pralatrexate	0.0933291	0.478159
GSDMD	LY-2874455	-0.0933996	0.477825
GSDMD	CEP-37440	-0.0935825	0.47696
GSDMD	Curcumin	0.0938836	0.475537
GSDMD	LY-2090314	0.0942741	0.473695
GSDMD	VS-5584	0.0944323	0.472949
GSDMD	Astex FGF inhibitor	-0.0948551	0.470961
GSDMD	PYRAZOLOACRIDINE	0.0949331	0.470595
GSDMD	Voreloxin	0.0951927	0.469377
GSDMD	BAY-1816032	-0.095426	0.468283
GSDMD	ARQ-092	0.0954532	0.468156
GSDMD	Procarbazine	0.0956334	0.467312
GSDMD	NTRC-0066-0	0.0962007	0.464663
GSDMD	MK-0731	-0.0962032	0.464651
GSDMD	Crenolanib	-0.0964024	0.463722
GSDMD	Pelitrexol isomer B	0.0971239	0.460368
GSDMD	VINORELBINE	-0.0973985	0.459095
GSDMD	Ombrabulin	-0.0977624	0.457411
GSDMD	BMS-754807	0.0978003	0.457236
GSDMD	BMS-911543	-0.0983019	0.45492
GSDMD	Dovitinib	-0.0983045	0.454908
GSDMD	Fenretinide	0.0985227	0.453903
GSDMD	nedisertib	0.0985939	0.453575
GSDMD	Plinabulin	-0.0986296	0.453411
GSDMD	Cpd-401	0.098872	0.452296
GSDMD	TP-3654	0.099281	0.450418
GSDMD	ABT-737	-0.0993417	0.45014
GSDMD	Dexrazoxane	-0.0997197	0.448409
GSDMD	ARQ-680	0.100169	0.446358
GSDMD	BAY-876	0.100234	0.446061
GSDMD	ARV-825	-0.100707	0.443905
GSDMD	delanzomib	0.101106	0.442096
GSDMD	Raloxifene	0.10135	0.440986
GSDMD	umbralisib	0.101718	0.43932
GSDMD	Telatinib	0.101841	0.438767
GSDMD	Pracinostat	0.101849	0.438729
GSDMD	TAK-733	-0.102795	0.434469
GSDMD	Sonidegib	-0.102834	0.434291
GSDMD	VE-821	0.10337	0.431888
GSDMD	VX-689	-0.103735	0.430256
GSDMD	Karenitecin	0.103877	0.429621
GSDMD	ONX-0801	0.104046	0.428865
GSDMD	Fluorouracil	0.104654	0.426158
GSDMD	TAK-632	0.104892	0.4251
GSDMD	CCT-251545	0.105388	0.422904
GSDMD	Dasatinib	-0.105403	0.422837
GSDMD	RAF-265	0.105579	0.422057
GSDMD	Quercetin	-0.105847	0.420875
GSDMD	JNJ-38877605	0.106599	0.417562
GSDMD	Ganetespib	0.1069	0.416242
GSDMD	ARRY-520 Isomer A	-0.107203	0.414912
GSDMD	Fluphenazine	0.107297	0.414503
GSDMD	Lestaurtinib	0.107312	0.414438
GSDMD	(+)-JQ1	0.10743	0.413921
GSDMD	Motesanib	0.10799	0.411478
GSDMD	Encorafenib	0.108197	0.410574
GSDMD	Luminespib	0.108246	0.410365
GSDMD	Docetaxel	-0.108367	0.409836
GSDMD	BAY-1163877	-0.108866	0.407672
GSDMD	S-222611	-0.109073	0.406775
GSDMD	RX-5902	-0.109244	0.406035
GSDMD	METHOTREXATE	0.109501	0.404924
GSDMD	HYPOTHEMYCIN	0.109606	0.40447
GSDMD	6-Mercaptopurine	0.109934	0.403058
GSDMD	Defactinib	-0.109988	0.402825
GSDMD	FENRETINIDE	0.110179	0.402007
GSDMD	BAY-1217389	0.110524	0.400522
GSDMD	Volitinib	0.110586	0.400258
GSDMD	Carfilzomib	-0.110704	0.399752
GSDMD	LGH-447	-0.110738	0.399608
GSDMD	Belinostat	0.110747	0.399569
GSDMD	AR-67	0.110758	0.399522
GSDMD	Valrubicin	0.111616	0.395858
GSDMD	XL-147	0.111901	0.394644
GSDMD	Volasertib	-0.112254	0.393144
GSDMD	SHP-099	-0.112262	0.39311
GSDMD	Milciclib	-0.112353	0.392724
GSDMD	Afuresertib	0.112387	0.39258
GSDMD	Daporinad	0.112396	0.392543
GSDMD	PF-04217903	0.112479	0.392191
GSDMD	CB-839	-0.113846	0.386424
GSDMD	Benzimate	0.114744	0.382668
GSDMD	Pictilisib	0.114753	0.382626
GSDMD	AMD-070	-0.11482	0.382349
GSDMD	PF-562271	-0.114933	0.381879
GSDMD	Denileukin Diftitox Ontak	-0.115099	0.381186
GSDMD	DECITABINE	0.115814	0.378213
GSDMD	Saridegib	0.115925	0.377754
GSDMD	Pazopanib	0.116076	0.377129
GSDMD	LCL-161	-0.116747	0.374357
GSDMD	Lenvatinib	-0.116899	0.373733
GSDMD	KPT-9274	0.116911	0.373682
GSDMD	SAR-402674	0.117689	0.370489
GSDMD	Bet-BAY-002	0.117714	0.370387
GSDMD	Buthionine sulphoximine	-0.11843	0.367465
GSDMD	Bisacodyl(active ingredient of Viraplex)	0.118655	0.366546
GSDMD	CPI-0610	0.11914	0.364578
GSDMD	BMS-777607	0.119389	0.363571
GSDMD	BAY-1125976	0.11996	0.361263
GSDMD	ST-3595	0.120066	0.360835
GSDMD	Tandutinib	0.120464	0.359234
GSDMD	BI-2536	-0.120928	0.357374
GSDMD	HDM-201	0.121205	0.356265
GSDMD	SOMCL-12-81	0.121855	0.353669
GSDMD	TESTOLACTONE	-0.12206	0.352856
GSDMD	Hydrastinine HCl	-0.122717	0.350249
GSDMD	AZD-3463	-0.123053	0.348922
GSDMD	AFP464	-0.123734	0.34624
GSDMD	RG-7440	0.124162	0.344564
GSDMD	O-6-Benzylguanine	-0.124361	0.343783
GSDMD	Raltitrexed	0.124395	0.343653
GSDMD	Lexibulin	-0.125235	0.340376
GSDMD	geldanamycin analog	-0.125836	0.338045
GSDMD	CH-5132799	0.126334	0.336124
GSDMD	Cisplatin	0.127017	0.333496
GSDMD	benzaldehyde (BEN)	-0.127112	0.33313
GSDMD	Bafetinib	-0.127428	0.33192
GSDMD	BAY-1082439	0.127451	0.331832
GSDMD	A-911	-0.128365	0.328349
GSDMD	ARRY-704	-0.128946	0.326145
GSDMD	KPT-251	-0.12973	0.323189
GSDMD	BIX-01294	-0.130465	0.320431
GSDMD	azd5582	-0.131666	0.315957
GSDMD	Daunorubicin	-0.131688	0.315875
GSDMD	Des-fluoro-TAK-960	-0.131965	0.314851
GSDMD	GSK-2141795	0.133568	0.308955
GSDMD	Tanespimycin	-0.13357	0.308946
GSDMD	Barasertib	-0.135093	0.303414
GSDMD	MK-2206	0.136402	0.298708
GSDMD	DACARBAZINE	0.136721	0.297569
GSDMD	6-MERCAPTOPURINE	0.137167	0.295982
GSDMD	LY-294002	0.137209	0.295831
GSDMD	Pipobroman	0.137721	0.294017
GSDMD	SAR-125844	-0.140044	0.285869
GSDMD	JNJ-28312141	0.140093	0.285698
GSDMD	zanubrutinib	-0.140594	0.283964
GSDMD	maritoclax	-0.141839	0.279677
GSDMD	PLX-8394	0.142013	0.279083
GSDMD	NMS-1286937	-0.142539	0.277287
GSDMD	TAK-960	-0.143764	0.273134
GSDMD	8-Chloro-adenosine	0.143955	0.272491
GSDMD	Imatinib	-0.144115	0.271953
GSDMD	CEP-32496	-0.144916	0.269269
GSDMD	Bendamustine	0.145133	0.268546
GSDMD	S-49076	0.146265	0.264791
GSDMD	Pevonedistat	0.146564	0.263803
GSDMD	BAY-1161909	0.146882	0.262757
GSDMD	Temsirolimus	0.147173	0.261802
GSDMD	AMG-51	-0.14747	0.26083
GSDMD	Alvespimycin	-0.147706	0.260061
GSDMD	Gandotinib	-0.147947	0.259276
GSDMD	BN-2629	-0.148125	0.258696
GSDMD	HPI-1	-0.148419	0.25774
GSDMD	Intedanib	-0.148553	0.257306
GSDMD	Abexinostat	0.150129	0.252237
GSDMD	Ponatinib	-0.150391	0.251401
GSDMD	Midostaurin	0.151224	0.248753
GSDMD	Nilotinib	-0.153305	0.242223
GSDMD	BAY-1143572	0.153306	0.242221
GSDMD	Rabusertib	0.154672	0.238002
GSDMD	Sapacitabine	0.155429	0.235683
GSDMD	Alvocidib	0.155546	0.235326
GSDMD	Melphalan	0.155946	0.234111
GSDMD	R-306465	0.15624	0.233217
GSDMD	Dabrafenib	0.156769	0.231621
GSDMD	Mocetinostat	0.158161	0.227449
GSDMD	SAR-245409	0.161262	0.218349
GSDMD	TAS-115	0.161665	0.217186
GSDMD	Doxorubicin	-0.162199	0.21565
GSDMD	Poziotinib	-0.162914	0.213607
GSDMD	Cordycepin	-0.163936	0.210709
GSDMD	enantiomer of PF-4176340	0.164215	0.209923
GSDMD	IWR-1	0.164953	0.207853
GSDMD	7-Hydroxystaurosporine	0.165574	0.206122
GSDMD	PLX-4720	0.166653	0.20314
GSDMD	Tivozanib	-0.166919	0.202411
GSDMD	Apitolisib	0.167321	0.20131
GSDMD	AMINOFLAVONE	-0.16796	0.19957
GSDMD	ARRY-614	-0.169109	0.196467
GSDMD	Amuvatinib	0.170136	0.193723
GSDMD	DOLASTATIN 10	-0.170447	0.192898
GSDMD	SB-1317	0.171284	0.190689
GSDMD	BAY-1895344	0.172509	0.187489
GSDMD	PF-2771	-0.173609	0.184649
GSDMD	AZD-3147	-0.173624	0.18461
GSDMD	Varbulin	-0.173816	0.184117
GSDMD	TYROTHRICIN	-0.175165	0.180684
GSDMD	Nandrolone phenpropionate	-0.175433	0.180005
GSDMD	Vemurafenib	0.175521	0.179784
GSDMD	Pipamperone	-0.175906	0.178816
GSDMD	Ixazomib	0.176154	0.178196
GSDMD	SGI-1027	-0.17639	0.177604
GSDMD	VX-944	-0.177992	0.173637
GSDMD	Veliparib	-0.178113	0.173339
GSDMD	CNDAC	0.179197	0.170695
GSDMD	CEP-40783	-0.179423	0.170148
GSDMD	Dacomitinib	-0.180959	0.16646
GSDMD	Topotecan	0.181002	0.166358
GSDMD	LMP-400	0.181896	0.164238
GSDMD	Rocilinostat	-0.1819	0.16423
GSDMD	AMG-511	0.182382	0.163095
GSDMD	RG-7602	0.182614	0.162552
GSDMD	AZD-5363	0.183037	0.161564
GSDMD	XR-5944	-0.183777	0.159846
GSDMD	PD183805	-0.184898	0.157271
GSDMD	Ispinesib	-0.185351	0.156238
GSDMD	tfdu	0.185752	0.155328
GSDMD	M2698	0.18726	0.151943
GSDMD	PF-03758309	-0.188256	0.149737
GSDMD	Bleomycin	0.188438	0.149336
GSDMD	Litronesib	-0.18909	0.147908
GSDMD	BAY-1251152	0.192589	0.140415
GSDMD	SM-406	-0.192646	0.140295
GSDMD	Avagacestat	0.194333	0.136788
GSDMD	MK-8033	0.194906	0.135613
GSDMD	JNJ-47117096	-0.195025	0.13537
GSDMD	Erlotinib	-0.195522	0.134356
GSDMD	Gefitinib	-0.195901	0.133589
GSDMD	BPR1J-097	-0.197836	0.129717
GSDMD	aldoxorubicin	-0.198701	0.128016
GSDMD	7-Ethyl-10-hydroxycamptothecin	0.199011	0.12741
GSDMD	Chelerythrine	0.199677	0.126115
GSDMD	ZSTK-474	0.200594	0.124348
GSDMD	GSK-2636771	0.200606	0.124325
GSDMD	Indibulin	0.201892	0.121881
GSDMD	GDC-0339	-0.202123	0.121445
GSDMD	JNJ-26483327	-0.203917	0.118105
GSDMD	Gemcitabine elaidate	0.204354	0.117301
GSDMD	brigatinib	-0.206144	0.114056
GSDMD	Lapatinib	-0.206497	0.113425
GSDMD	1st Precursor Intermediate to TDP 665759	-0.206731	0.113007
GSDMD	Asparaginase	0.206917	0.112677
GSDMD	ZM-336372	0.207285	0.112024
GSDMD	Kahalide F	-0.207368	0.111878
GSDMD	BLU-285	0.207966	0.110824
GSDMD	Acrichine	0.208934	0.109136
GSDMD	Triapine	0.20935	0.108416
GSDMD	Vandetanib	-0.211496	0.104764
GSDMD	WT-161	0.212061	0.103818
GSDMD	Thiotepa	0.213338	0.101703
GSDMD	Celecoxib	-0.213486	0.101461
GSDMD	olmutinib	-0.213727	0.101066
GSDMD	AEE-788	-0.214557	0.0997172
GSDMD	Seliciclib	0.215289	0.0985396
GSDMD	Homoharringtonine	-0.216726	0.0962581
GSDMD	ICG-001	-0.219425	0.0920841
GSDMD	Acalabrutinib	-0.219992	0.0912257
GSDMD	EXEL-2280	-0.220829	0.0899708
GSDMD	Afatinib	-0.220996	0.0897217
GSDMD	Teglarinad	0.22102	0.0896865
GSDMD	Vertex ATR inhibitor Cpd 45	0.221388	0.0891392
GSDMD	EXEL-7647	-0.221619	0.088797
GSDMD	Triethylenemelamine	0.224391	0.0847767
GSDMD	Dexamethasone Decadron	0.224619	0.0844523
GSDMD	Okadaic acid	-0.224623	0.0844467
GSDMD	A-1210477	-0.225165	0.0836808
GSDMD	Uracil mustard	0.225387	0.0833673
GSDMD	Osimertinib	-0.226733	0.0814926
GSDMD	Ibrutinib	-0.226977	0.0811562
GSDMD	Fedratinib	-0.229193	0.0781532
GSDMD	UMI-77	0.230598	0.0762937
GSDMD	Enzastaurin	0.230765	0.0760761
GSDMD	Hydroxyurea	0.231383	0.0752707
GSDMD	Obatoclax	0.234007	0.0719301
GSDMD	Saracatinib	-0.235062	0.0706217
GSDMD	LGK-974	0.235146	0.0705176
GSDMD	IPI-549	0.235706	0.0698312
GSDMD	Bosutinib	-0.237097	0.0681494
GSDMD	BMS-387032	-0.23749	0.0676799
GSDMD	Irinotecan	0.23768	0.0674547
GSDMD	WORTMANNIN	0.239112	0.0657709
GSDMD	Chlorambucil	0.241378	0.0631758
GSDMD	EMD-534085	-0.242067	0.0624039
GSDMD	RAPAMYCIN	0.24239	0.0620438
GSDMD	CCT-245737	0.243312	0.0610267
GSDMD	6-Thioguanine	0.244531	0.0597029
GSDMD	GSK-295	-0.244656	0.0595684
GSDMD	CO-1686	-0.245037	0.05916
GSDMD	RH1	0.245783	0.0583675
GSDMD	Vinblastine	-0.24793	0.0561336
GSDMD	Vorinostat	0.250195	0.053853
GSDMD	BMS-599626	-0.251713	0.0523662
GSDMD	EMD-1204831	0.252763	0.0513581
GSDMD	BPTES	-0.253337	0.0508136
GSDMD	TAK-901	-0.254501	0.0497243
GSDMD	Cytarabine	0.260166	0.0446896
GSDMD	Neratinib	-0.26028	0.0445932
GSDMD	Pluripotin	-0.262373	0.0428455
GSDMD	Dinaciclib	-0.263477	0.0419465
GSDMD	MLN-7243	-0.265406	0.040414
GSDMD	Mithramycin	-0.266054	0.0399092
GSDMD	Paclitaxel	-0.266922	0.0392419
GSDMD	EGF-816	-0.268073	0.0383707
GSDMD	Actinomycin D	-0.269833	0.03707
GSDMD	Sapitinib	-0.27111	0.0361488
GSDMD	SNS-314	0.272334	0.0352839
GSDMD	Vismodegib	0.272464	0.0351936
GSDMD	Floxuridine	0.275155	0.0333567
GSDMD	Clofarabine	0.276095	0.0327341
GSDMD	Gemcitabine	0.276118	0.0327187
GSDMD	GSK-2126458	0.276228	0.0326465
GSDMD	Nelarabine	0.278202	0.0313741
GSDMD	6-THIOGUANINE	0.28135	0.02943
GSDMD	PKI-587	-0.281891	0.0291059
GSDMD	Vinorelbine	-0.282071	0.0289989
GSDMD	ABL-001	-0.285022	0.0272909
GSDMD	Eribulin mesilate	-0.290598	0.0242932
GSDMD	OTS-964	-0.290663	0.0242599
GSDMD	BMS-690514	-0.291353	0.0239097
GSDMD	TRICIRIBINE PHOSPHATE	0.292398	0.0233871
GSDMD	AZD-3759	-0.294744	0.022249
GSDMD	Ixazomib citrate	0.304434	0.0180319
GSDMD	Sepantronium bromide	-0.30529	0.0176946
GSDMD	Depsipeptide	-0.306625	0.0171791
GSDMD	SCH-900776	0.309998	0.0159336
GSDMD	ARQ-621	-0.324331	0.0114665
GSDMD	5-Fluoro deoxy uridine 10mer	0.329704	0.0100961
GSDMD	AT-7519	-0.336628	0.00854121
GSDMD	PF-06747775	-0.341775	0.00752445
GSDMD	Danusertib	-0.375642	0.00309999
GSDMD	Cladribine	0.375972	0.00307191
GSDMD	AZD-3965	-0.383157	0.00251341
GSDMD	Fludarabine	0.430569	0.000594758
GSDMC	(+)-JQ1	8.93e-05	0.99946
GSDMC	Pluripotin	-0.000154692	0.999064
GSDMC	Nandrolone phenpropionate	-0.00122103	0.992612
GSDMC	Okadaic acid	-0.00127416	0.992291
GSDMC	KPT-8602	-0.00136184	0.99176
GSDMC	CT-32228	0.00181926	0.988993
GSDMC	CC-223	0.00185579	0.988772
GSDMC	benzaldehyde (BEN)	-0.00225192	0.986376
GSDMC	AZD-8835	0.00235445	0.985755
GSDMC	Palbociclib	0.00254698	0.984591
GSDMC	ABBV-075	-0.00257581	0.984416
GSDMC	Celecoxib	0.00282133	0.982931
GSDMC	BAY-1816032	0.00390316	0.976388
GSDMC	LY-3023414	-0.00443696	0.97316
GSDMC	Adavosertib	0.00494449	0.970091
GSDMC	maritoclax	0.00508311	0.969253
GSDMC	AS-703569	-0.00524534	0.968272
GSDMC	Acrichine	-0.00530391	0.967918
GSDMC	Ispinesib	0.0053741	0.967493
GSDMC	PD-0325901	-0.00566703	0.965723
GSDMC	Cladribine	-0.00641164	0.961222
GSDMC	By-Product of CUDC-305	0.00665785	0.959734
GSDMC	Denileukin Diftitox Ontak	-0.00704498	0.957395
GSDMC	Fulvestrant	0.00723863	0.956225
GSDMC	SGI-1027	0.00726986	0.956036
GSDMC	BAY-1143572	0.00734741	0.955568
GSDMC	BAY-1217389	-0.00770237	0.953424
GSDMC	AZD-7762	0.00798168	0.951737
GSDMC	AZD-3463	0.00802898	0.951451
GSDMC	IPI-145	-0.00810259	0.951006
GSDMC	Megestrol acetate	0.0088026	0.946779
GSDMC	Dovitinib	-0.00981842	0.940648
GSDMC	Paclitaxel	-0.0108879	0.934197
GSDMC	JNJ-42756493	0.0109656	0.933728
GSDMC	VS-5584	0.0110136	0.933439
GSDMC	PENTOSTATIN	0.0114154	0.931016
GSDMC	VX-322	0.0115303	0.930324
GSDMC	VINORELBINE	-0.0115387	0.930273
GSDMC	FT-1518	0.012168	0.926481
GSDMC	PRN-1371	0.0127263	0.923118
GSDMC	RG-7602	0.0128732	0.922232
GSDMC	AZD-4547	0.012995	0.921499
GSDMC	Fluphenazine	0.0130393	0.921233
GSDMC	CB-839	0.0130464	0.92119
GSDMC	Sapacitabine	-0.013489	0.918525
GSDMC	ARQ-621	-0.0135928	0.9179
GSDMC	serabelisib	0.0138504	0.91635
GSDMC	SAR-260301 (enantiomer 1)	0.015297	0.907649
GSDMC	EPZ-015666	-0.0163296	0.901445
GSDMC	RO-4987655	-0.0163887	0.90109
GSDMC	Everolimus	-0.0164651	0.900632
GSDMC	Ombrabulin	0.0165096	0.900364
GSDMC	BAY-87-2243	-0.0166007	0.899818
GSDMC	LMP776	0.0172895	0.895683
GSDMC	ARRY-380	-0.0173175	0.895515
GSDMC	A-1331852	-0.0176687	0.893409
GSDMC	PD 173074	-0.0177385	0.89299
GSDMC	AMD-070	-0.0181165	0.890723
GSDMC	JZL-195	0.01824	0.889983
GSDMC	Cobimetinib (isomer 1)	0.0191957	0.884257
GSDMC	LOXO-101	-0.0192218	0.884101
GSDMC	Sabutoclax	-0.0193004	0.88363
GSDMC	Karenitecin	-0.0196223	0.881703
GSDMC	WORTMANNIN	-0.0197108	0.881174
GSDMC	Selonsertib	-0.0198324	0.880446
GSDMC	entosplenitib	-0.0199477	0.879756
GSDMC	6-Mercaptopurine	-0.0200161	0.879346
GSDMC	Irofulven	-0.0202944	0.877682
GSDMC	Dasatinib	0.0203035	0.877627
GSDMC	CH-5132799	-0.0203384	0.877418
GSDMC	BYL-719	-0.020528	0.876285
GSDMC	Fedratinib	0.0209663	0.873665
GSDMC	PWT-33597	-0.021012	0.873392
GSDMC	Epothilone B	-0.0213475	0.871387
GSDMC	MTX-211	-0.021729	0.869108
GSDMC	NMS-1286937	-0.0217499	0.868984
GSDMC	PQR-309	0.0218036	0.868663
GSDMC	XAV-939	-0.0219712	0.867662
GSDMC	Vorinostat	-0.0219959	0.867515
GSDMC	MLN-7243	0.0221705	0.866473
GSDMC	BMS-863233	-0.0222916	0.86575
GSDMC	GDC-0152	0.0223003	0.865698
GSDMC	RX-5902	0.0224757	0.864652
GSDMC	Elliptinium Acetate	0.0226071	0.863868
GSDMC	AT-7519	-0.0227154	0.863223
GSDMC	LY-2835219	0.0229745	0.861678
GSDMC	E-3810	-0.023054	0.861203
GSDMC	Copanlisib	0.0230829	0.861032
GSDMC	AMG-319	-0.0237672	0.856954
GSDMC	Olaparib	-0.0238592	0.856406
GSDMC	Procarbazine	-0.0246344	0.851793
GSDMC	Mitotane	0.0247462	0.851128
GSDMC	GSK-461364	-0.0250742	0.849177
GSDMC	AMG-458	-0.0251059	0.848989
GSDMC	Defactinib	-0.0254591	0.84689
GSDMC	Indibulin	0.0255036	0.846625
GSDMC	KPT-251	0.0256006	0.846049
GSDMC	Dinaciclib	-0.0259612	0.843908
GSDMC	Lapachone	-0.0260407	0.843436
GSDMC	P-529	-0.0260509	0.843375
GSDMC	ABC-1183	-0.0261935	0.842529
GSDMC	Rapamycin	0.0264936	0.840748
GSDMC	Plinabulin	-0.0270584	0.837399
GSDMC	PQR-620	-0.0270994	0.837156
GSDMC	Parthenolide	0.0271344	0.836948
GSDMC	Asparaginase	-0.0272549	0.836234
GSDMC	XL-147	0.027576	0.834332
GSDMC	AMG-511	0.0278152	0.832915
GSDMC	AZD-8055	-0.0281386	0.831001
GSDMC	CCT-245737	-0.0282706	0.83022
GSDMC	PF-4989216	-0.0284949	0.828893
GSDMC	Eribulin mesilate	0.0286465	0.827997
GSDMC	Vinblastine	0.0288325	0.826897
GSDMC	ulixertinib	-0.0288493	0.826798
GSDMC	ARRY-162	0.0289572	0.82616
GSDMC	AZ-505	-0.0289951	0.825936
GSDMC	CC-671	-0.0290461	0.825635
GSDMC	GNE-140	-0.0293524	0.823825
GSDMC	CFI-402257	-0.0294548	0.823221
GSDMC	Clofarabine	0.0295145	0.822868
GSDMC	Actinomycin D	-0.0302367	0.818606
GSDMC	BAY-1251152	-0.0302971	0.81825
GSDMC	AZD-1208	-0.0303032	0.818214
GSDMC	SAR-245409	0.0304996	0.817056
GSDMC	CPI-0610	-0.0307032	0.815856
GSDMC	AZD-2014	0.0310268	0.81395
GSDMC	AR-67	-0.0311495	0.813227
GSDMC	cs-1730	-0.0314957	0.811189
GSDMC	Depsipeptide	-0.0316531	0.810263
GSDMC	Hydrastinine HCl	-0.0318616	0.809037
GSDMC	Crenolanib	-0.0322725	0.806622
GSDMC	STREPTOZOCIN	-0.0323463	0.806188
GSDMC	Volitinib	-0.0334103	0.799942
GSDMC	AEG-40730	-0.0336064	0.798792
GSDMC	Sepantronium bromide	-0.0337419	0.797998
GSDMC	KX-01	-0.0339047	0.797045
GSDMC	ZSTK-474	0.0342194	0.795201
GSDMC	BAL-101553	-0.0344794	0.79368
GSDMC	GS-9901	0.0349193	0.791106
GSDMC	Apitolisib	-0.0349974	0.790649
GSDMC	AZD-8186	0.0351979	0.789477
GSDMC	Nelarabine	-0.035631	0.786948
GSDMC	CEP-37440	0.0361395	0.78398
GSDMC	LY-2606368	0.0362275	0.783467
GSDMC	KU-55933	-0.0364304	0.782284
GSDMC	PF-2771	-0.036546	0.78161
GSDMC	Idelalisib	0.0371334	0.778188
GSDMC	DMAPT	-0.0371766	0.777937
GSDMC	FGF-401	-0.0371787	0.777925
GSDMC	Momelotinib	-0.0376227	0.775342
GSDMC	Volasertib	-0.0378069	0.774271
GSDMC	Y-27632	-0.0380555	0.772826
GSDMC	PF-04691502	0.038307	0.771365
GSDMC	PF-04217903	-0.0383512	0.771109
GSDMC	Birinapant	-0.0384581	0.770488
GSDMC	Alectinib	-0.0386039	0.769642
GSDMC	Litronesib	0.0386133	0.769588
GSDMC	PKI-587	0.0386145	0.76958
GSDMC	PYRAZOLOACRIDINE	0.0392595	0.76584
GSDMC	SCH-1473759	-0.0394338	0.764831
GSDMC	GDC-0339	0.039442	0.764783
GSDMC	Fluorouracil	-0.0395786	0.763992
GSDMC	Bet-BAY-002	-0.039726	0.763138
GSDMC	AT-13148	-0.0398065	0.762672
GSDMC	GSK-2636771	-0.039918	0.762027
GSDMC	nedisertib	-0.0404361	0.759031
GSDMC	SB-1317	-0.0406251	0.757939
GSDMC	Rabusertib	-0.0407099	0.757449
GSDMC	NVP-BGJ398	0.0409035	0.756331
GSDMC	TAK-931	-0.0409117	0.756284
GSDMC	Lexibulin	-0.0409234	0.756216
GSDMC	LGH-447	-0.0411678	0.754806
GSDMC	Zoledronate	0.0413434	0.753793
GSDMC	Digoxin	0.0420565	0.749684
GSDMC	ABT-737	-0.043028	0.744096
GSDMC	PQR-530	-0.0430287	0.744092
GSDMC	AZD-3965	-0.0431111	0.743619
GSDMC	Allopurinol	0.043398	0.741972
GSDMC	AZD-1390	-0.0435473	0.741115
GSDMC	gilteritinib	0.0435857	0.740895
GSDMC	Rebimastat	-0.0436164	0.740719
GSDMC	FH-535	-0.0442853	0.736885
GSDMC	BMS-387032	-0.044707	0.734471
GSDMC	BAY-1082439	0.0454102	0.730452
GSDMC	SEL-120	-0.0454868	0.730015
GSDMC	ARRY-520 Isomer A	0.0455227	0.72981
GSDMC	LY-3214996	-0.0456997	0.7288
GSDMC	CCT-128930	0.0459307	0.727481
GSDMC	Cordycepin	0.0459368	0.727447
GSDMC	RO-5126766	0.0459435	0.727409
GSDMC	AZD-3147	-0.0459764	0.727221
GSDMC	VS-4718	-0.0460561	0.726767
GSDMC	DOLASTATIN 10	0.046597	0.723685
GSDMC	Dexamethasone Decadron	-0.0466689	0.723276
GSDMC	SAR-125844	0.0466838	0.723191
GSDMC	Selumetinib	-0.0475547	0.71824
GSDMC	Bendamustine	-0.047836	0.716643
GSDMC	CEP-40783	-0.0485063	0.712843
GSDMC	VT-464	-0.0486006	0.712308
GSDMC	GDC-0032	0.0487625	0.711392
GSDMC	SM-406	0.0490742	0.709628
GSDMC	ARRY-704	0.0494227	0.707658
GSDMC	AZD-1480	-0.0494997	0.707223
GSDMC	CC-115	-0.0497613	0.705746
GSDMC	I-BET-151	-0.0503535	0.702407
GSDMC	TP-3654	-0.0506215	0.700896
GSDMC	INK-128	0.050666	0.700646
GSDMC	Mithramycin	-0.0506797	0.700569
GSDMC	GDC-0084	-0.0509511	0.699042
GSDMC	JNJ-47117096	-0.0514353	0.696319
GSDMC	10058-F4	-0.0515574	0.695634
GSDMC	TPX-0005	-0.0516459	0.695137
GSDMC	PTC-691	0.0518148	0.694189
GSDMC	GDC-0810	-0.0518947	0.69374
GSDMC	GSK-2126458	0.0534257	0.68517
GSDMC	PF-06463922	-0.0534305	0.685144
GSDMC	GSK-295	0.0535374	0.684547
GSDMC	Imatinib	-0.053586	0.684275
GSDMC	S-63845	-0.0536191	0.68409
GSDMC	Pimasertib	-0.054035	0.68177
GSDMC	Estramustine	-0.0540456	0.681711
GSDMC	CP-724714	-0.0540525	0.681673
GSDMC	DECITABINE	-0.0544279	0.679581
GSDMC	brigatinib	0.0546849	0.678151
GSDMC	Navitoclax	-0.0547752	0.677648
GSDMC	Elesclomol	-0.0552952	0.674758
GSDMC	AMG-900	-0.0553272	0.674581
GSDMC	Pp-242	0.0557694	0.672127
GSDMC	KW-2449	-0.0561041	0.670272
GSDMC	azd5582	-0.05618	0.669852
GSDMC	HPI-1	0.0567817	0.666523
GSDMC	Pipamperone	-0.0568203	0.666309
GSDMC	Pyrazoloacridine	0.0569392	0.665652
GSDMC	6-Bromoindirubin-3-Acetoxime	0.0570492	0.665045
GSDMC	GSK-921	0.0572088	0.664164
GSDMC	LY-2228820	-0.0574566	0.662797
GSDMC	LY-3009120	-0.057496	0.662579
GSDMC	GSK-2606414	0.0577016	0.661446
GSDMC	Gemcitabine elaidate	-0.0577723	0.661056
GSDMC	BIX-01294	-0.0577776	0.661027
GSDMC	UMI-77	-0.0581285	0.659095
GSDMC	PD 184352	-0.0588599	0.655075
GSDMC	Telatinib	-0.0590048	0.654279
GSDMC	PF-562271	-0.0591464	0.653502
GSDMC	Quercetin	-0.0594565	0.651802
GSDMC	7-Ethyl-10-hydroxycamptothecin	-0.0595333	0.651382
GSDMC	AZD-0156	-0.0597121	0.650403
GSDMC	MGCD-265	-0.0597522	0.650183
GSDMC	SCH-772984	-0.0599063	0.64934
GSDMC	AZACITIDINE	0.0599789	0.648943
GSDMC	CEP-32496	-0.0605918	0.645594
GSDMC	Tivantinib	-0.0607166	0.644913
GSDMC	CUDC-427	0.06081	0.644403
GSDMC	EMD-1204831	-0.0612966	0.641751
GSDMC	Simvastatin	-0.0619748	0.638063
GSDMC	GDC-0349	-0.0621191	0.637279
GSDMC	AMG-176	-0.0638526	0.627895
GSDMC	GDC-0994	-0.0640421	0.626873
GSDMC	AMONAFIDE	-0.0640822	0.626657
GSDMC	LDK-378	-0.0645936	0.623902
GSDMC	ENMD-2076 Precursor	0.0646526	0.623585
GSDMC	Vinorelbine	0.0652785	0.620221
GSDMC	Trametinib	0.0653998	0.61957
GSDMC	SGX-523	-0.0656814	0.618059
GSDMC	ABL-001	-0.0657328	0.617784
GSDMC	JNJ-54302833	-0.0667056	0.612579
GSDMC	LY-3154567	-0.0669032	0.611525
GSDMC	TAK-733	0.0669151	0.611461
GSDMC	Seliciclib	-0.0671977	0.609954
GSDMC	Sonidegib	-0.0680595	0.605368
GSDMC	EPZ-020411	-0.0681657	0.604804
GSDMC	BMS-536924	-0.0682518	0.604347
GSDMC	I-BET-762	-0.0687747	0.601574
GSDMC	BAY-876	0.0695857	0.597283
GSDMC	Varbulin	0.070175	0.594174
GSDMC	RX-3117	-0.0702649	0.593701
GSDMC	Quizartinib	-0.070349	0.593258
GSDMC	Curcumin	0.0703753	0.59312
GSDMC	IPI-549	-0.070461	0.592668
GSDMC	GSK-1904529A	-0.0706166	0.59185
GSDMC	Mitomycin	-0.0710203	0.589728
GSDMC	GSK-2194069	-0.0712087	0.588739
GSDMC	Pelitrexol isomer A	-0.0721716	0.583696
GSDMC	Des-fluoro-TAK-960	-0.0725405	0.581769
GSDMC	AZD-5153	-0.0728254	0.580283
GSDMC	AZD-9496	-0.0729609	0.579576
GSDMC	BAY-1163877	0.0730068	0.579337
GSDMC	AZD-3514	-0.0730979	0.578863
GSDMC	selinexor	0.0731273	0.57871
GSDMC	METHOTREXATE	-0.0731298	0.578697
GSDMC	dimethylfasudil	-0.0749064	0.56948
GSDMC	Cyclophosphamide	-0.0749782	0.569109
GSDMC	TAE-226	-0.0751363	0.568293
GSDMC	VX-944	-0.0753736	0.567068
GSDMC	BAY-1161909	-0.0756252	0.565771
GSDMC	OTX-015	-0.0759663	0.564015
GSDMC	BMS-986158	-0.0760945	0.563355
GSDMC	TESTOLACTONE	-0.0761346	0.563149
GSDMC	PFI-1	-0.0767961	0.559753
GSDMC	AMINOFLAVONE	-0.0772087	0.557639
GSDMC	olmutinib	0.077864	0.554291
GSDMC	PLX-4720	-0.0782756	0.552192
GSDMC	BP-1-102	-0.0786805	0.550131
GSDMC	Pelitrexol	-0.0787955	0.549547
GSDMC	PI-103	0.0787961	0.549543
GSDMC	MK-2461	0.0789925	0.548546
GSDMC	NMS-E628	-0.079639	0.545268
GSDMC	Acalabrutinib	0.0796847	0.545036
GSDMC	CGM-097	-0.0798388	0.544257
GSDMC	ON-123300	-0.0799435	0.543727
GSDMC	altiratinib	-0.0804765	0.541036
GSDMC	BMS-911543	0.0804992	0.540921
GSDMC	ARV-825	0.0806516	0.540153
GSDMC	TRICIRIBINE PHOSPHATE	0.0809155	0.538823
GSDMC	Gemcitabine	-0.0809732	0.538533
GSDMC	R-547	-0.0810333	0.538231
GSDMC	AM-5992	-0.0819082	0.533838
GSDMC	CCT-271850	-0.0819591	0.533583
GSDMC	PF-477736	0.0827974	0.529391
GSDMC	napabucasin	0.0829549	0.528605
GSDMC	CYC-116	-0.0835461	0.525661
GSDMC	ASP-5878	-0.083664	0.525075
GSDMC	Isotretinoin	-0.0841536	0.522645
GSDMC	LMP-400	-0.0843029	0.521905
GSDMC	Amuvatinib	-0.0847465	0.519709
GSDMC	SCH-900776	-0.0848313	0.51929
GSDMC	CEP-28122	-0.0848558	0.519169
GSDMC	Lenvatinib	-0.0849155	0.518874
GSDMC	Buthionine sulphoximine	-0.0850017	0.518448
GSDMC	NTRC-0066-0	-0.0856029	0.515483
GSDMC	ASTX-660	0.0860336	0.513364
GSDMC	BAY-1125976	-0.0867894	0.509657
GSDMC	AEW-541	-0.0874029	0.506658
GSDMC	PLX-8394	-0.0878395	0.504529
GSDMC	Imiquimod	-0.0880182	0.503659
GSDMC	Azacitidine	0.0884261	0.501676
GSDMC	Docetaxel	0.0884828	0.501401
GSDMC	(-)-Nutlin-3	-0.0884988	0.501323
GSDMC	GDC-0077	0.0893077	0.497404
GSDMC	Benzimate	-0.0900753	0.4937
GSDMC	OSU-03012	-0.0909845	0.489331
GSDMC	Cpd-401	-0.0910358	0.489085
GSDMC	Linsitinib	0.0910901	0.488825
GSDMC	Imexon	-0.0914374	0.487162
GSDMC	RAF-265	0.09189	0.485
GSDMC	AFP464	-0.0926709	0.481281
GSDMC	ITRI-260	-0.0932223	0.478665
GSDMC	Refametinib	-0.0937321	0.476252
GSDMC	Cilengitide	-0.0938135	0.475867
GSDMC	Barasertib	-0.0939319	0.475308
GSDMC	6-MERCAPTOPURINE	-0.0939347	0.475295
GSDMC	Batracylin	-0.0946754	0.471806
GSDMC	Brivanib	-0.0947432	0.471487
GSDMC	ABT-348	-0.0948729	0.470877
GSDMC	Pictilisib	-0.0953447	0.468664
GSDMC	IDH1-Comp 301	-0.0954381	0.468227
GSDMC	SAR-20347	-0.0955433	0.467734
GSDMC	Irinotecan	-0.0959624	0.465775
GSDMC	BX-912	-0.0961733	0.464791
GSDMC	Danusertib	-0.0968033	0.461857
GSDMC	umbralisib	-0.0972865	0.459614
GSDMC	YK-4-279	-0.0972972	0.459564
GSDMC	EMD-534085	0.0978554	0.456981
GSDMC	GNE-617	-0.0978554	0.456981
GSDMC	PX-316	-0.0983656	0.454626
GSDMC	SAR-402674	-0.0984442	0.454264
GSDMC	5-Fluoro deoxy uridine 10mer	-0.0987836	0.452702
GSDMC	ST-3595	-0.0988602	0.45235
GSDMC	MK-8033	-0.0991737	0.45091
GSDMC	Melphalan	-0.0991947	0.450814
GSDMC	IDF-11774	-0.0993791	0.449969
GSDMC	BPR1J-097	-0.0994432	0.449675
GSDMC	INCB-047775	-0.0994927	0.449448
GSDMC	JNJ-38877605	-0.100785	0.44355
GSDMC	LY-2874455	-0.101552	0.440074
GSDMC	AZD-6738	0.102004	0.43803
GSDMC	Carboplatin	-0.102268	0.436839
GSDMC	VE-822	0.102341	0.43651
GSDMC	sitravatinib	-0.102514	0.435731
GSDMC	ABT-199	-0.102694	0.434921
GSDMC	EXEL-2280	-0.102764	0.434606
GSDMC	BI-2536	-0.103146	0.432892
GSDMC	TAE-684	-0.10338	0.431844
GSDMC	MI-503	-0.103462	0.431475
GSDMC	KHK-Indazole	-0.103825	0.429854
GSDMC	MK-0731	0.104198	0.428189
GSDMC	PF-03084014 diastereomer 1	-0.104573	0.426518
GSDMC	Chelerythrine	-0.104604	0.426382
GSDMC	ARQ-092	-0.104968	0.424762
GSDMC	AZ-628	-0.105014	0.42456
GSDMC	6-(4-pyrimidinyl)-1H-indazole derivative	-0.105054	0.424381
GSDMC	MI-219	-0.10585	0.420861
GSDMC	Alvocidib	-0.107133	0.415222
GSDMC	AZD-5363	-0.107425	0.413943
GSDMC	AZD-6738 ( R-S-isomer)	0.107605	0.413156
GSDMC	LY-2090314	-0.107714	0.412681
GSDMC	ICG-001	-0.107964	0.41159
GSDMC	BMN-673	-0.108102	0.410992
GSDMC	UNC-0638	-0.108312	0.410075
GSDMC	BGB-283	-0.108379	0.409786
GSDMC	Fostamatinib	-0.10874	0.408216
GSDMC	VE-821	0.109353	0.405566
GSDMC	OTS-964	-0.109796	0.403652
GSDMC	Ifosfamide	-0.110057	0.402531
GSDMC	LEE-011	-0.110619	0.400116
GSDMC	BMS-754807	-0.110798	0.39935
GSDMC	RG-7440	-0.111912	0.394595
GSDMC	AMG-232	-0.112334	0.392806
GSDMC	Pipobroman	-0.113198	0.389151
GSDMC	ENMD-2076	-0.113533	0.387742
GSDMC	Cisplatin	-0.113597	0.38747
GSDMC	Pracinostat	-0.114286	0.384582
GSDMC	Bosutinib	0.11429	0.384563
GSDMC	1st Precursor Intermediate to TDP 665759	0.114693	0.382877
GSDMC	A-911	-0.115559	0.379274
GSDMC	WT-161	-0.115635	0.378959
GSDMC	ARQ-680	-0.115798	0.378281
GSDMC	Triapine	-0.115865	0.378003
GSDMC	Entinostat	-0.116496	0.375393
GSDMC	Abexinostat	-0.117709	0.37041
GSDMC	A-1210477	-0.117852	0.369823
GSDMC	pyridoclax	-0.118013	0.369167
GSDMC	Itraconazole	-0.1184	0.367587
GSDMC	ASP-3026	-0.118612	0.366722
GSDMC	KPT-185	-0.118692	0.366398
GSDMC	Afatinib	0.118692	0.366397
GSDMC	KPT-9274	-0.118904	0.365535
GSDMC	S-222611	0.119026	0.365041
GSDMC	CNDAC	-0.119573	0.362826
GSDMC	BAY 61-3606	0.119847	0.361717
GSDMC	Topotecan	-0.119986	0.361158
GSDMC	XK-469	-0.120082	0.360771
GSDMC	PKM2 (9)	-0.1201	0.360699
GSDMC	Vemurafenib	-0.12027	0.360015
GSDMC	milademetan	-0.120436	0.359346
GSDMC	RG-7388	-0.120915	0.357424
GSDMC	Fludarabine	-0.120944	0.35731
GSDMC	LCL-161	-0.121335	0.355743
GSDMC	MK-0429	-0.122301	0.351898
GSDMC	Raloxifene	-0.122763	0.35007
GSDMC	OSI-027	0.122773	0.35003
GSDMC	CEP-14083	-0.12288	0.349608
GSDMC	Daporinad	-0.1233	0.347948
GSDMC	MK-2206	-0.123468	0.347287
GSDMC	E-7820	-0.123518	0.34709
GSDMC	Panobinostat	-0.123921	0.345506
GSDMC	LGK-974	-0.124323	0.343934
GSDMC	GSK-690693	-0.124572	0.342958
GSDMC	SB-202190	-0.124717	0.342394
GSDMC	enantiomer of PF-4176340	-0.125181	0.340587
GSDMC	DACARBAZINE	-0.125708	0.338544
GSDMC	TAS-115	-0.125861	0.337951
GSDMC	ARRY-614	-0.125937	0.337656
GSDMC	HYPOTHEMYCIN	-0.126044	0.337242
GSDMC	AZD-2858	-0.126829	0.334218
GSDMC	Dromostanolone Propionate	-0.127031	0.333441
GSDMC	PD-98059	-0.12752	0.331569
GSDMC	Tivozanib	-0.12758	0.331339
GSDMC	ONX-0801	-0.127644	0.331096
GSDMC	BML-277	-0.127981	0.329811
GSDMC	AMG-51	-0.127983	0.329802
GSDMC	PF-03758309	-0.128833	0.326573
GSDMC	CT-GSK183	-0.128888	0.326364
GSDMC	SR16157	-0.129137	0.325423
GSDMC	XR-11576	-0.129379	0.324509
GSDMC	Saracatinib	0.130652	0.31973
GSDMC	Sunitinib	-0.132181	0.314052
GSDMC	Dexrazoxane	-0.132269	0.313725
GSDMC	Raltitrexed	-0.132412	0.313199
GSDMC	3-Bromopyruvate (acid)	-0.132665	0.312268
GSDMC	CX-5461	-0.13276	0.311916
GSDMC	Cabozantinib	-0.132856	0.311566
GSDMC	Salinomycin	-0.133558	0.308992
GSDMC	ADW-742	-0.134256	0.306447
GSDMC	Ponatinib	-0.134317	0.306225
GSDMC	TAK-901	-0.134971	0.303856
GSDMC	RG-7112	-0.135849	0.300691
GSDMC	LY-2801653	-0.136027	0.300051
GSDMC	Tanespimycin	-0.13622	0.299361
GSDMC	MLN-2480	-0.136624	0.297916
GSDMC	Nelfinavir	-0.136709	0.297612
GSDMC	Pazopanib	-0.137971	0.293132
GSDMC	CEP-9722	-0.138082	0.292741
GSDMC	Staurosporine	-0.138128	0.292578
GSDMC	ARSENIC TRIOXIDE	-0.138239	0.292185
GSDMC	Amonafide	-0.138355	0.291779
GSDMC	FENRETINIDE	-0.139012	0.28947
GSDMC	TYROTHRICIN	-0.139062	0.289296
GSDMC	Pelitrexol isomer B	-0.13952	0.287694
GSDMC	ZM-336372	-0.139531	0.287656
GSDMC	Nilotinib	-0.139534	0.287645
GSDMC	M2698	-0.139979	0.286097
GSDMC	Rocilinostat	-0.140278	0.285057
GSDMC	4SC-202	-0.140577	0.284022
GSDMC	Mitoxantrone	-0.141909	0.279438
GSDMC	Floxuridine	-0.14296	0.275854
GSDMC	EMD-1214063	-0.142995	0.275735
GSDMC	ETHINYL ESTRADIOL	-0.143015	0.27567
GSDMC	AT-9283	-0.143478	0.274101
GSDMC	Lificguat	0.143735	0.273233
GSDMC	Axitinib	-0.143785	0.273066
GSDMC	Pimozide	-0.144089	0.272042
GSDMC	Lomustine	-0.144272	0.271428
GSDMC	SHP-099	0.14527	0.26809
GSDMC	CCT-251545	-0.145377	0.267735
GSDMC	Dabrafenib	-0.145788	0.26637
GSDMC	XL-019	-0.14651	0.263982
GSDMC	Avagacestat	-0.146631	0.263584
GSDMC	salinomycin	-0.146711	0.263321
GSDMC	S-49076	-0.146899	0.262702
GSDMC	Intedanib	-0.147111	0.262005
GSDMC	GSK-2141795	-0.147952	0.259258
GSDMC	LY-294002	-0.148337	0.258008
GSDMC	Tegafur	-0.149545	0.254109
GSDMC	Cediranib	-0.1498	0.25329
GSDMC	Pemetrexed	-0.149865	0.25308
GSDMC	MI-773	-0.150164	0.252125
GSDMC	Milciclib	-0.150279	0.251757
GSDMC	SB-590885	-0.151562	0.247684
GSDMC	1-9-Pyrazoleanthrone	-0.152172	0.245766
GSDMC	TAK-960	-0.152199	0.245681
GSDMC	Belinostat	-0.152514	0.244694
GSDMC	XR-5944	-0.153379	0.241995
GSDMC	GSK-1070916	-0.154007	0.24005
GSDMC	Teglarinad	-0.155789	0.234587
GSDMC	Bafetinib	-0.156035	0.233839
GSDMC	Bleomycin	-0.156153	0.233483
GSDMC	TP-0903	-0.156496	0.232445
GSDMC	Kahalide F	0.158583	0.226196
GSDMC	zanubrutinib	0.158781	0.22561
GSDMC	Oxaliplatin	-0.159649	0.223052
GSDMC	IDH-C227	-0.159923	0.222246
GSDMC	spebrutinib	0.159982	0.222073
GSDMC	tic10	-0.161485	0.217706
GSDMC	Tamoxifen	-0.1629	0.213648
GSDMC	SNS-314	-0.165227	0.207088
GSDMC	Abiraterone	-0.165877	0.205281
GSDMC	Thiotepa	-0.166457	0.203679
GSDMC	tfdu	-0.166519	0.203509
GSDMC	Sulfatinib	-0.167248	0.201509
GSDMC	Nitrogen mustard	-0.167282	0.201417
GSDMC	Perifosine	-0.167353	0.201223
GSDMC	aldoxorubicin	-0.168014	0.199424
GSDMC	JNJ-28312141	-0.168191	0.198943
GSDMC	LOR-253	0.16935	0.195821
GSDMC	Rebastinib	-0.169371	0.195765
GSDMC	LXS-196	-0.169395	0.1957
GSDMC	Arsenic trioxide	-0.169507	0.195399
GSDMC	Daunorubicin	-0.17106	0.191277
GSDMC	Encorafenib	-0.172235	0.188199
GSDMC	Deforolimius	0.17316	0.185803
GSDMC	Masitinib	-0.176083	0.178372
GSDMC	Valrubicin	-0.176139	0.178232
GSDMC	Silmitasertib	0.176178	0.178134
GSDMC	Triethylenemelamine	-0.176284	0.17787
GSDMC	Saridegib	-0.176454	0.177444
GSDMC	MITOXANTRONE	-0.177029	0.176015
GSDMC	6-Thioguanine	-0.177051	0.175959
GSDMC	Motesanib	-0.177177	0.175648
GSDMC	Afuresertib	-0.177217	0.175547
GSDMC	Alisertib	-0.177347	0.175227
GSDMC	Temsirolimus	-0.177487	0.174881
GSDMC	VX-689	-0.179428	0.170137
GSDMC	Cytarabine	-0.179789	0.169263
GSDMC	8-Chloro-adenosine	-0.1807	0.167077
GSDMC	Hydroxyurea	-0.181166	0.165966
GSDMC	Astex FGF inhibitor	-0.181286	0.165681
GSDMC	Uracil mustard	-0.182572	0.162651
GSDMC	Quisinostat	-0.183261	0.161044
GSDMC	Calusterone	-0.186066	0.154618
GSDMC	CO-1686	0.187306	0.151839
GSDMC	BPTES	0.187648	0.151079
GSDMC	Neratinib	0.187829	0.15068
GSDMC	Buparlisib	-0.18865	0.14887
GSDMC	Voreloxin	-0.189175	0.147722
GSDMC	Gandotinib	-0.190485	0.144885
GSDMC	BN-2629	-0.192735	0.140108
GSDMC	Chlorambucil	-0.193751	0.13799
GSDMC	Foretinib	-0.194426	0.136598
GSDMC	Epirubicin	-0.195114	0.135187
GSDMC	IWR-1	-0.195196	0.13502
GSDMC	ensartinib	-0.197828	0.129733
GSDMC	ONX-0914	-0.19844	0.128528
GSDMC	TAK-632	-0.199054	0.127326
GSDMC	SOMCL-12-81	-0.200339	0.124838
GSDMC	Mocetinostat	-0.200619	0.124301
GSDMC	HDM-201	-0.201426	0.122761
GSDMC	Lapatinib	0.202764	0.120244
GSDMC	Ixabepilone	-0.203785	0.118349
GSDMC	BMS-777607	-0.204837	0.11642
GSDMC	RAPAMYCIN	-0.205042	0.116047
GSDMC	Vandetanib	0.205323	0.115536
GSDMC	CH-5183284	-0.205512	0.115195
GSDMC	Vertex ATR inhibitor Cpd 45	-0.206518	0.113387
GSDMC	SW-044248	0.210222	0.106921
GSDMC	TAK-659 (isomer 1)	-0.210577	0.106316
GSDMC	Sonolisib	0.211426	0.104881
GSDMC	Doxorubicin	-0.213027	0.102216
GSDMC	Carfilzomib	-0.213101	0.102094
GSDMC	BMS-690514	0.213725	0.101071
GSDMC	Osimertinib	0.218794	0.0930469
GSDMC	APR-246	-0.219074	0.0926187
GSDMC	B-7100	-0.224897	0.0840589
GSDMC	Rigosertib	-0.22497	0.0839553
GSDMC	Crizotinib	-0.226583	0.0817001
GSDMC	BAY-1895344	0.231534	0.0750755
GSDMC	Homoharringtonine	-0.232029	0.0744381
GSDMC	O-6-Benzylguanine	0.232936	0.0732799
GSDMC	Etoposide	-0.235793	0.0697248
GSDMC	Fenretinide	-0.235794	0.0697236
GSDMC	Tandutinib	-0.237475	0.0676986
GSDMC	R-306465	-0.238376	0.0666316
GSDMC	EC-330	-0.238415	0.0665862
GSDMC	Tipifarnib	-0.239817	0.0649546
GSDMC	Poziotinib	0.240984	0.0636211
GSDMC	Teniposide	-0.241313	0.0632494
GSDMC	sr 13654	-0.242204	0.0622503
GSDMC	Pevonedistat	-0.24276	0.0616344
GSDMC	Ibrutinib	0.243473	0.0608503
GSDMC	Ezatiostat	-0.244428	0.0598144
GSDMC	JNJ-26483327	0.244762	0.059455
GSDMC	Acetalax	0.245843	0.0583042
GSDMC	6-THIOGUANINE	-0.250957	0.053102
GSDMC	EXEL-7647	0.253804	0.0503746
GSDMC	Enzastaurin	-0.258207	0.046381
GSDMC	Obatoclax	-0.258211	0.0463776
GSDMC	Bisacodyl(active ingredient of Viraplex)	0.258237	0.0463553
GSDMC	DAUNORUBICIN	-0.260913	0.0440584
GSDMC	AEE-788	0.261444	0.0436145
GSDMC	EGF-816	0.262601	0.0426584
GSDMC	Carmustine	-0.266648	0.0394515
GSDMC	Erlotinib	0.269206	0.0375292
GSDMC	Idarubicin	-0.269257	0.0374916
GSDMC	PF-06747775	0.27264	0.0350708
GSDMC	BMS-599626	0.274519	0.0337832
GSDMC	Veliparib	0.277929	0.0315474
GSDMC	7-Hydroxystaurosporine	-0.280906	0.0296977
GSDMC	Varlitinib	0.288225	0.0255329
GSDMC	R-1530	-0.289102	0.0250687
GSDMC	Alvespimycin	-0.290293	0.0244496
GSDMC	CFI-400945	-0.298447	0.0205477
GSDMC	TAK Plk inhibitor	-0.299182	0.0202238
GSDMC	TAS-116	-0.299633	0.0200271
GSDMC	PHA-665752	-0.300124	0.0198147
GSDMC	RH1	-0.310269	0.0158372
GSDMC	Dacomitinib	0.320833	0.0124424
GSDMC	geldanamycin analog	-0.324397	0.0114486
GSDMC	Sapitinib	0.330313	0.00995014
GSDMC	PD183805	0.334674	0.00895719
GSDMC	MLN-0905	-0.33831	0.00819655
GSDMC	CUDC-305	-0.341274	0.00761861
GSDMC	Lestaurtinib	-0.348778	0.00631188
GSDMC	AZD-3759	0.349998	0.00611908
[truncated: 2,039 more rows]
