# Supplementary material for: A pan-cancer analysis of molecular characteristics and oncogenic role of gasdermins
Source: Cancer Cell Int. 2022 Feb 14;22:80. doi: 10.1186/s12935-022-02483-4 (PMC8842873; doi:10.1186/s12935-022-02483-4)
Supplement: Supplementary file 10 — Additional file 10: Data S3. The univariate Cox proportional hazards model for correlation between GSDM genes expression and patient survival. [file 12935_2022_2483_MOESM10_ESM.xlsx]

## Sheet: Sheet1
GSDMA
cancer	HR	HR.95L	HR.95H	pvalue
ACC	0.979939	0.294787	3.25755	0.973624
BLCA	0.922892	0.75521	1.12781	0.432843
BRCA	0.779166	0.489229	1.24093	0.293314
CESC	0.894251	0.619791	1.29025	0.550144
CHOL	1.13323	0.28982	4.4311	0.857325
COAD	0.940887	0.730286	1.21222	0.637419
DLBC	2.4803	0.737972	8.33618	0.141917
ESCA	1.06441	0.866758	1.30714	0.551451
GBM	0.990622	0.803388	1.22149	0.929755
HNSC	0.968488	0.890123	1.05375	0.457026
KICH	15.5782	1.47409	164.631	0.0224583
KIRC	0.980563	0.680815	1.41228	0.916022
KIRP	0.769723	0.289724	2.04496	0.599589
LAML	9.04294	1.98353	41.2268	0.00444438
LGG	1.73772	1.13726	2.65522	0.010631
LIHC	1.77879	0.965083	3.27857	0.0648859
LUAD	0.879165	0.639806	1.20807	0.427068
LUSC	1.2007	0.965041	1.49391	0.100849
MESO	1.23567	0.854388	1.78711	0.260993
OV	1.58145	1.05692	2.3663	0.0257998
PAAD	1.10214	0.776301	1.56473	0.586534
PCPG	0.797258	0.0369693	17.1932	0.885026
PRAD	0.332894	0.0043434	25.5143	0.61931
READ	0.777993	0.404521	1.49627	0.45186
SARC	0.886083	0.653526	1.20139	0.436177
SKCM	1.22008	1.05736	1.40785	0.00645766
STAD	1.00931	0.823147	1.23759	0.928991
TGCT	1.92955	0.546816	6.80877	0.306936
THCA	0.640084	0.230587	1.7768	0.391728
THYM	2.22636	0.380984	13.0102	0.374222
UCEC	0.819544	0.498155	1.34828	0.433342
UCS	1.1037	0.431859	2.82069	0.836721
UVM	4.02864	0.297682	54.521	0.294486
GSDMB
cancer	HR	HR.95L	HR.95H	pvalue
ACC	2.31476	1.26219	4.24509	0.00667784
BLCA	0.681882	0.595242	0.781133	3.33884e-08
BRCA	0.968358	0.820931	1.14226	0.702785
CESC	0.779885	0.603616	1.00763	0.0571926
CHOL	0.908595	0.589846	1.39959	0.663667
COAD	1.0508	0.841092	1.31281	0.662608
DLBC	4.21274	1.28518	13.809	0.017588
ESCA	0.973313	0.834098	1.13576	0.73124
GBM	0.867702	0.632244	1.19085	0.379633
HNSC	0.988522	0.833289	1.17267	0.894629
KICH	22.2245	2.48752	198.562	0.00551065
KIRC	1.97557	1.61046	2.42346	6.54711e-11
KIRP	1.25784	0.887984	1.78174	0.196621
LAML	0.672109	0.482873	0.935506	0.0185166
LGG	0.960383	0.689887	1.33694	0.810716
LIHC	1.05678	0.845045	1.32156	0.628321
LUAD	0.958182	0.820786	1.11858	0.58855
LUSC	0.984868	0.829063	1.16995	0.862232
MESO	1.10419	0.76195	1.60015	0.600548
OV	0.956424	0.774919	1.18044	0.678172
PAAD	1.23998	1.03745	1.48205	0.0180789
PCPG	0.691618	0.0685131	6.98167	0.754602
PRAD	1.96212	0.898142	4.28654	0.0909275
READ	0.920999	0.565103	1.50103	0.74123
SARC	1.15188	0.81586	1.62628	0.421696
SKCM	0.61759	0.454578	0.839059	0.00205462
STAD	0.980307	0.849987	1.13061	0.78464
TGCT	0.751525	0.122719	4.60231	0.757367
THCA	0.630026	0.3073	1.29168	0.207224
THYM	0.46671	0.157244	1.38522	0.169785
UCEC	1.18388	0.963224	1.45509	0.108729
UCS	0.780213	0.484777	1.25569	0.306687
UVM	0.664684	0.22746	1.94234	0.455345
GSDMC
cancer	HR	HR.95L	HR.95H	pvalue
ACC	1.29899	0.583666	2.89102	0.521606
BLCA	1.00984	0.912962	1.117	0.84908
BRCA	1.15106	0.994895	1.33175	0.058603
CESC	0.990339	0.845631	1.15981	0.904127
CHOL	1.74804	0.788417	3.87568	0.1692
COAD	0.825477	0.347015	1.96364	0.66445
DLBC	0.770264	0.0487571	12.1686	0.852941
ESCA	1.00236	0.860462	1.16766	0.975858
GBM	0.802219	0.509454	1.26322	0.341458
HNSC	0.953188	0.862668	1.05321	0.346336
KICH	2.25147	1.27067	3.98932	0.0054239
KIRC	0.944338	0.542314	1.64439	0.839619
KIRP	1.05973	0.456711	2.45892	0.89255
LAML	0.86392	0.651112	1.14628	0.310691
LGG	0.633319	0.431264	0.93004	0.0198112
LIHC	1.55625	1.12247	2.15766	0.00797797
LUAD	1.07602	0.942406	1.22859	0.278757
LUSC	0.943222	0.850467	1.04609	0.268396
MESO	1.83155	0.557046	6.02209	0.31901
OV	1.01537	0.855605	1.20497	0.861379
PAAD	1.71562	1.31698	2.23494	6.31518e-05
PCPG	2.81401e-27	1.00509e-65	7.87856e+11	0.175894
PRAD	0.787728	0.10614	5.84621	0.815518
READ	0.134943	0.00306884	5.93371	0.299481
SARC	0.283137	0.094398	0.849241	0.0243507
SKCM	1.4686	1.18395	1.82169	0.000472274
STAD	0.974986	0.706248	1.34598	0.877627
TGCT	0.511964	0.000259962	1008.25	0.862661
THCA	2.05078	1.03787	4.05224	0.0387414
THYM	1.21567	0.0180543	81.8561	0.92755
UCEC	1.22492	0.911607	1.64593	0.178311
UCS	1.95881	0.790821	4.85183	0.146268
UVM	1.6732e+08	1068.01	2.62133e+13	0.00191837
GSDMD
cancer	HR	HR.95L	HR.95H	pvalue
ACC	1.55345	1.1178	2.1589	0.00871248
BLCA	0.850113	0.714685	1.0112	0.066636
BRCA	0.859078	0.714	1.03364	0.107521
CESC	0.94387	0.677683	1.31461	0.732548
CHOL	0.643774	0.306164	1.35367	0.245478
COAD	1.08886	0.839313	1.4126	0.521524
DLBC	0.731848	0.275976	1.94075	0.530404
ESCA	1.01262	0.675824	1.51726	0.95153
GBM	1.22149	0.99214	1.50386	0.0593491
HNSC	0.984176	0.827826	1.17006	0.856603
KICH	1.53226	0.380602	6.16868	0.548146
KIRC	1.5383	1.16465	2.03181	0.00241643
KIRP	0.510211	0.305155	0.85306	0.0102889
LAML	1.18102	0.788827	1.76822	0.419088
LGG	2.43769	1.96748	3.02028	3.6534e-16
LIHC	1.13717	0.902026	1.43362	0.276786
LUAD	0.937917	0.777061	1.13207	0.504328
LUSC	1.13658	0.931405	1.38694	0.207538
MESO	0.669376	0.417572	1.07302	0.0954695
OV	0.968717	0.818012	1.14719	0.712586
PAAD	1.12958	0.834955	1.52817	0.429413
PCPG	0.516465	0.174543	1.52819	0.232568
PRAD	0.759241	0.403173	1.42978	0.393717
READ	0.717267	0.368319	1.39681	0.328464
SARC	0.955848	0.74309	1.22952	0.725202
SKCM	0.723601	0.624352	0.838628	1.72304e-05
STAD	0.879183	0.672493	1.1494	0.346361
TGCT	1.99263	0.437259	9.08056	0.37295
THCA	0.73122	0.247439	2.16086	0.571231
THYM	1.28345	0.408286	4.03455	0.669343
UCEC	0.742745	0.564618	0.977068	0.033521
UCS	0.981182	0.682083	1.41144	0.918439
UVM	3.1497	1.66073	5.97364	0.000442583
GSDME
cancer	HR	HR.95L	HR.95H	pvalue
ACC	0.665211	0.495662	0.892756	0.00661381
BLCA	1.06021	0.904678	1.24247	0.470105
BRCA	1.13055	0.749093	1.70627	0.55901
CESC	1.23623	0.978838	1.5613	0.0750126
CHOL	1.07186	0.428974	2.67821	0.881929
COAD	1.0095	0.623928	1.63336	0.969266
DLBC	0.752846	0.260379	2.17674	0.600225
ESCA	0.944273	0.697977	1.27748	0.710002
GBM	1.21215	0.846514	1.73571	0.293577
HNSC	1.1957	1.02104	1.40023	0.0265301
KICH	2.89789	1.03197	8.13763	0.0434148
KIRC	1.5168	1.21029	1.90092	0.000297949
KIRP	0.663331	0.452166	0.973111	0.0357844
LAML	0.914022	0.601524	1.38887	0.673651
LGG	1.14172	0.809604	1.61007	0.449841
LIHC	1.63009	1.27706	2.08072	8.71696e-05
LUAD	1.0766	0.873291	1.32723	0.489466
LUSC	1.08968	0.924927	1.28378	0.304479
MESO	0.877167	0.688747	1.11713	0.288136
OV	1.13846	0.827531	1.5662	0.425586
PAAD	1.07222	0.730121	1.5746	0.722111
PCPG	0.439533	0.146029	1.32295	0.143696
PRAD	0.306708	0.0317249	2.96517	0.307262
READ	0.832164	0.283093	2.44618	0.738407
SARC	0.950523	0.745066	1.21264	0.683002
SKCM	1.09766	0.96272	1.25152	0.163833
STAD	1.1967	0.934458	1.53255	0.154784
TGCT	0.237712	0.0169719	3.32945	0.286053
THCA	2.25857	0.731647	6.97215	0.156582
THYM	1.52158	0.833617	2.7773	0.171559
UCEC	1.64476	1.09797	2.46386	0.0158107
UCS	0.894723	0.444545	1.80079	0.755263
UVM	0.907336	0.489967	1.68023	0.757082
PJVK
cancer	HR	HR.95L	HR.95H	pvalue
ACC	1.32221	0.616801	2.83438	0.472801
BLCA	0.744156	0.4825	1.14771	0.181302
BRCA	0.777025	0.469619	1.28566	0.326121
CESC	0.759393	0.378807	1.52235	0.437962
CHOL	0.827864	0.261181	2.62407	0.748254
COAD	1.88962	0.966579	3.69411	0.0628037
DLBC	0.859827	0.088727	8.33233	0.896305
ESCA	0.729218	0.275899	1.92737	0.524261
GBM	1.53053	0.982648	2.38389	0.0597629
HNSC	0.95272	0.546954	1.65951	0.86418
KICH	8.75083	0.467176	163.915	0.146805
KIRC	2.31661	1.62311	3.30643	3.68669e-06
KIRP	0.626213	0.395225	0.992202	0.0462281
LAML	0.536614	0.318828	0.903165	0.0191094
LGG	0.711369	0.419031	1.20766	0.207232
LIHC	0.746024	0.389554	1.42869	0.376795
LUAD	1.01342	0.675124	1.52123	0.948716
LUSC	0.914146	0.648272	1.28906	0.60871
MESO	0.525397	0.289369	0.953944	0.0344382
OV	0.731956	0.500569	1.0703	0.107504
PAAD	0.572133	0.26593	1.23091	0.153153
PCPG	0.418688	0.0167027	10.4953	0.596332
PRAD	0.425492	0.0357224	5.06806	0.499031
READ	0.611202	0.121	3.08733	0.551323
SARC	0.562923	0.342769	0.924477	0.0231946
SKCM	0.663421	0.403019	1.09208	0.106613
STAD	0.933672	0.494616	1.76247	0.832328
TGCT	0.222973	0.00359835	13.8167	0.475985
THCA	2.20123	0.636581	7.61161	0.212592
THYM	1.76842	0.241502	12.9494	0.574655
UCEC	0.948329	0.58712	1.53176	0.82831
UCS	0.941239	0.452145	1.9594	0.871398
UVM	0.570105	0.151852	2.14037	0.405106
