# Supplementary material for: A pan-cancer analysis of molecular characteristics and oncogenic role of gasdermins
Source: Cancer Cell Int. 2022 Feb 14;22:80. doi: 10.1186/s12935-022-02483-4 (PMC8842873; doi:10.1186/s12935-022-02483-4)
Supplement: Supplementary file 11 — Additional file 11: Data S4. The correlation between the expression of GSDM genes and ImmuneScore/StromalScore/EstimateScore. [file 12935_2022_2483_MOESM11_ESM.xlsx]

## Sheet: Sheet1
ImmuneScore estimateCor
CancerType	GSDMD	GSDMC	GSDMB	GSDMA	GSDME	PJVK
ACC	0.145472	0.399136	0.0561831	0.688063	0.247955	-0.0967381
BLCA	0.390511	0.316721	-0.20847	0.0854314	0.197671	-0.237925
BRCA	0.13988	0.30842	0.0812191	0.449093	0.418383	-0.0404454
CESC	0.374289	0.25924	0.240291	0.306162	0.112606	-0.181982
CHOL	0.167053	0.144916	0.0586873	0.401802	0.0460746	-0.0574003
COAD	0.232441	0.485402	0.0950683	0.0140635	0.547802	-0.164017
DLBC	0.176617	0.146982	0.170104	0.135041	0.278441	-0.193118
ESCA	0.368026	0.00896606	0.235259	0.00958421	-0.00859912	0.0609559
GBM	0.396764	0.225066	-0.391887	0.454735	0.162912	-0.130727
HNSC	0.446155	-0.00167286	0.225617	0.00593889	-0.0916638	-0.0547393
KICH	0.341434	-0.0788462	-0.0251748	0.470965	0.586145	-0.306818
KIRC	0.2922	0.0602435	0.228392	0.464064	0.39528	-0.0273811
KIRP	0.15351	0.066259	-0.0428454	0.507055	0.260427	-0.162691
LAML	-0.125009	-0.0791921	-0.303733	0.217448	0.175566	-0.503308
LGG	0.684967	0.310197	-0.0475061	0.41146	0.440268	-0.149085
LIHC	0.201833	0.193437	-0.0192129	0.534844	0.128628	-0.303078
LUAD	0.197179	0.00847089	0.115975	0.344149	0.363849	-0.0958842
LUSC	0.407706	-0.0765136	-0.0272557	0.369446	0.0324628	-0.220205
MESO	0.27957	0.379576	0.00806642	0.176206	0.0363885	-0.259456
OV	0.34923	0.453135	0.104121	0.428382	0.212568	-0.21001
PAAD	-0.0294012	0.179298	-0.141484	0.221746	0.443009	0.0348526
PCPG	0.658021	0.30786	-0.0536527	0.515858	0.146601	7.04926e-05
PRAD	0.327733	0.453111	0.129746	0.196212	0.557388	0.235308
READ	0.243489	0.404805	0.146086	0.0747833	0.403916	-0.165668
SARC	0.425965	0.364598	0.0398837	0.601505	0.166137	-0.37193
SKCM	0.436942	0.248314	0.328532	0.378542	0.0176067	-0.110434
STAD	0.163854	0.146969	0.0778252	0.218929	0.134968	-0.121353
TGCT	0.455782	-0.14269	0.356625	0.319647	0.0841017	-0.232261
THCA	0.26145	0.0378736	0.0357984	0.33639	0.263282	-0.0981013
THYM	0.493484	-0.0105911	0.450142	0.378657	-0.214521	-0.292195
UCEC	0.286301	0.134563	0.13878	0.307558	0.113609	-0.0934913
UCS	0.543746	0.147847	0.0572796	0.487798	-0.0920027	-0.168353
UVM	0.501828	0.238848	-0.0428739	0.345232	-0.141092	-0.186217
Stromal estimateCor
CancerType	GSDMD	GSDMC	GSDMB	GSDMA	GSDME	PJVK
ACC	0.201071	0.354461	0.0638997	0.546024	0.134542	-0.172663
BLCA	0.207445	0.139927	-0.373126	0.0189022	0.125384	-0.215483
BRCA	-0.0835385	0.12307	-0.114587	0.309781	0.602785	-0.0227382
CESC	0.132754	0.0775529	-0.0590133	0.283399	0.157201	-0.14872
CHOL	0.0159588	0.267696	-0.0728443	0.545689	0.0028314	-0.0427284
COAD	-0.0177957	0.502977	-0.225955	-0.0258893	0.843821	-0.0511751
DLBC	-0.074251	0.538537	-0.101715	0.16891	0.183022	-0.100304
ESCA	0.0982512	0.0880249	-0.121916	0.02278	0.241522	0.154887
GBM	0.327724	0.275086	-0.317178	0.39769	0.0767813	-0.116678
HNSC	0.101368	-0.0961881	-0.187159	0.0618805	0.0565778	-0.129727
KICH	0.200219	-0.0933566	-0.130507	0.458595	0.658566	-0.237107
KIRC	-0.148319	0.133599	-0.050148	0.328289	0.232872	-0.137805
KIRP	-0.0745565	0.161789	-0.256083	0.509949	0.138321	-0.344942
LAML	-0.272785	0.039922	-0.220997	0.0784567	0.168648	-0.470136
LGG	0.644398	0.303553	-0.252828	0.360046	0.347226	-0.283099
LIHC	-0.100216	0.202695	-0.226681	0.416499	0.0284306	-0.284197
LUAD	-0.0764645	-0.0210305	-0.08737	0.288075	0.441981	-0.175684
LUSC	0.187228	-0.0910344	-0.268274	0.42283	0.223259	-0.313683
MESO	-0.0985613	0.275816	-0.0606161	0.0830511	-0.20083	-0.272985
OV	0.175897	0.288316	-0.099896	0.426274	0.315251	-0.162644
PAAD	-0.298313	0.224795	-0.309363	0.103415	0.579704	-0.0901845
PCPG	0.758248	0.386245	0.0317158	0.46623	0.082306	-0.168307
PRAD	0.105238	0.298261	-0.021475	0.239348	0.82847	0.158583
READ	0.0412102	0.466775	-0.167111	0.0368171	0.724368	-0.0872335
SARC	0.126685	0.265909	-0.106795	0.609057	0.141861	-0.392785
SKCM	0.278397	0.271818	0.171671	0.343282	0.0236527	-0.0658111
STAD	-0.120166	0.0481456	-0.216388	0.182078	0.343242	0.00215838
TGCT	0.59395	0.354158	0.158711	0.554382	0.0133047	0.228841
THCA	0.134107	0.112739	0.0277637	0.300204	0.28711	-0.0640917
THYM	-0.122853	0.0444646	-0.158624	0.16096	-0.0838769	0.352749
UCEC	0.0242348	0.00747123	0.00725399	0.317567	0.369942	-0.00534489
UCS	0.096514	0.0720437	-0.126658	0.356757	-0.164798	0.054272
UVM	0.359048	0.115002	-0.0798172	0.26748	-0.15865	-0.222035
ESTIMATEScore estimateCor
CancerType	GSDMD	GSDMC	GSDMB	GSDMA	GSDME	PJVK
ACC	0.174854	0.408586	0.037999	0.663639	0.216553	-0.14686
BLCA	0.316379	0.239041	-0.313751	0.0498214	0.16646	-0.23657
BRCA	0.0576769	0.250612	0.00398179	0.434693	0.544571	-0.0414569
CESC	0.298094	0.200968	0.128087	0.319462	0.148542	-0.188498
CHOL	0.0851995	0.210296	0.0123552	0.487001	0.0164736	-0.0548263
COAD	0.112711	0.531439	-0.0775411	-0.0136981	0.752726	-0.11405
DLBC	0.00369084	0.445506	0.0395137	0.128202	0.280178	-0.188124
ESCA	0.242634	0.0628838	0.0539728	0.0184614	0.13094	0.10931
GBM	0.373996	0.259152	-0.372265	0.44877	0.13508	-0.129127
HNSC	0.320842	-0.0665902	0.0378495	0.026488	-0.0226636	-0.0959658
KICH	0.281337	-0.097771	-0.0648601	0.483204	0.659528	-0.275044
KIRC	0.116266	0.113327	0.128419	0.462238	0.371945	-0.0862905
KIRP	0.0673711	0.111377	-0.131043	0.540497	0.220242	-0.244444
LAML	-0.197567	-0.0239323	-0.28711	0.166821	0.179923	-0.519638
LGG	0.686704	0.316674	-0.127894	0.40459	0.416022	-0.204957
LIHC	0.0779473	0.216404	-0.115217	0.524346	0.0933748	-0.318362
LUAD	0.0669405	-0.00827794	0.0196125	0.347474	0.435682	-0.148208
LUSC	0.325267	-0.0898503	-0.148869	0.418844	0.123577	-0.279659
MESO	0.13111	0.393351	-0.0364451	0.169036	-0.105882	-0.313288
OV	0.295634	0.413828	0.0039785	0.465446	0.293619	-0.209588
PAAD	-0.162452	0.207283	-0.238213	0.169538	0.528977	-0.0201771
PCPG	0.746798	0.364239	-0.00938726	0.51724	0.117599	-0.100268
PRAD	0.242718	0.406969	0.0643614	0.238605	0.735582	0.216126
READ	0.149574	0.470885	-0.0174951	0.0475512	0.618578	-0.127379
SARC	0.349042	0.354766	-0.00799706	0.646248	0.153411	-0.402977
SKCM	0.401973	0.278658	0.292704	0.392738	0.0188702	-0.0938198
STAD	0.0193387	0.105867	-0.0781946	0.217872	0.25722	-0.0642555
TGCT	0.663293	0.048255	0.37236	0.509988	0.0639187	-0.0606787
THCA	0.227396	0.072332	0.034581	0.340244	0.293528	-0.0901103
THYM	0.270809	-0.0328305	0.198127	0.355533	-0.178429	0.0188435
UCEC	0.196183	0.0982893	0.0957872	0.343739	0.244426	-0.056387
UCS	0.381613	0.0926179	-0.0474368	0.480757	-0.152358	-0.110458
UVM	0.486146	0.21491	-0.0463197	0.331971	-0.15511	-0.206353
ImmuneScore estimateCor.pval
CancerType	GSDMD	GSDMC	GSDMB	GSDMA	GSDME	PJVK
ACC	0.200406	0.000268718	0.622189	2.45341e-12	0.0278227	0.3956
BLCA	0	6.37151e-11	2.12839e-05	0.0836578	5.64278e-05	1.14844e-06
BRCA	3.15182e-06	9.30557e-26	0.00694647	6.68296e-56	0	0.179281
CESC	1.81571e-11	4.67428e-06	2.27438e-05	4.61519e-08	0.0491076	0.0014103
CHOL	0.328822	0.397615	0.733107	0.0157521	0.789096	0.738763
COAD	3.65003e-07	3.26376e-29	0.0392003	0.760724	0	0.000351082
DLBC	0.22905	0.31775	0.246889	0.358981	0.0556428	0.187919
ESCA	1.72888e-06	0.909755	0.00264139	0.903562	0.913434	0.440572
GBM	1.30713e-07	0.00335559	1.90429e-07	8.891e-10	0.034965	0.0912068
HNSC	0	0.970166	3.49727e-07	0.894368	0.0401056	0.220833
KICH	0.00559859	0.531513	0.841909	7.51326e-05	5.13149e-07	0.013217
KIRC	6.83434e-12	0.164091	1.00406e-07	6.29783e-30	0	0.527291
KIRP	0.00900789	0.261542	0.467888	2.76318e-20	7.82643e-06	0.00561379
LAML	0.126082	0.333764	0.000160581	0.00731795	0.0311823	4.40994e-11
LGG	0	2.91109e-13	0.275319	4.96839e-23	0	0.000588988
LIHC	8.74981e-05	0.000167234	0.710995	4.64055e-29	0.0128367	2.64395e-09
LUAD	5.43886e-06	0.846267	0.0077849	5.51331e-16	1.19409e-18	0.0279176
LUSC	0	0.0871092	0.542627	1.19799e-17	0.468325	6.87385e-07
MESO	0.00933499	0.000312849	0.941182	0.104561	0.738961	0.0160749
OV	3.54948e-12	1.37404e-20	0.0428191	2.39494e-18	3.14271e-05	3.92421e-05
PAAD	0.696576	0.0167375	0.0596426	0.00293236	8.77962e-10	0.643879
PCPG	0	2.2397e-05	0.47034	7.82094e-14	0.047742	0.999254
PRAD	7.92822e-14	1.23953e-26	0.00371496	1.0099e-05	0	1.14497e-07
READ	0.00156348	5.76258e-08	0.0596521	0.336449	8.15127e-08	0.0324891
SARC	5.38595e-13	1.08939e-09	0.519343	2.8658e-27	0.00698487	6.38624e-10
SKCM	0	4.74845e-08	3.47091e-13	1.70495e-17	0.703009	0.0165383
STAD	0.0014712	0.00437625	0.132452	1.9816e-05	0.00891589	0.0187802
TGCT	3.36609e-09	0.075573	5.66213e-06	4.75157e-05	0.296215	0.00359942
THCA	2.34862e-09	0.393374	0.419702	5.86757e-15	1.80216e-09	0.0267707
THYM	1.85014e-08	0.908985	3.81519e-07	2.50389e-05	0.0193012	0.00131712
UCEC	1.05304e-11	0.00159286	0.0011364	1.80479e-13	0.00779403	0.0286742
UCS	2.04132e-05	0.276018	0.674199	0.000137087	0.499012	0.214249
UVM	2.93769e-06	0.0328687	0.705174	0.00171108	0.211446	0.0981308
Stromal estimateCor.pval
CancerType	GSDMD	GSDMC	GSDMB	GSDMA	GSDME	PJVK
ACC	0.0756654	0.00135041	0.575111	1.9434e-07	0.236614	0.127941
BLCA	2.33989e-05	0.00451152	5.66892e-15	0.702289	0.0109927	1.09977e-05
BRCA	0.00549156	4.12862e-05	0.000137177	5.55015e-26	0	0.450338
CESC	0.0202371	0.175924	0.303305	4.63375e-07	0.00590006	0.00922948
CHOL	0.926597	0.114429	0.671873	0.000700102	0.987451	0.804142
COAD	0.699974	1.43707e-31	7.75263e-07	0.575032	0	0.267687
DLBC	0.614964	0.000101305	0.490312	0.25026	0.2124	0.496377
ESCA	0.213311	0.265034	0.122151	0.773322	0.00201136	0.0491465
GBM	1.61644e-05	0.000307647	3.08026e-05	1.21617e-07	0.322207	0.131929
HNSC	0.0231598	0.0312149	2.52218e-05	0.166205	0.205617	0.00359522
KICH	0.109714	0.458554	0.299317	0.000122105	4.25907e-09	0.0574053
KIRC	0.000585517	0.00195605	0.2468	6.56555e-15	5.55074e-08	0.00140975
KIRP	0.206197	0.00583929	1.11634e-05	1.55471e-20	0.0187067	2.16869e-09
LAML	0.00073248	0.62648	0.00649003	0.338286	0.0385588	1.71618e-09
LGG	0	9.73327e-13	4.19159e-09	1.23215e-17	2.22819e-16	4.04908e-11
LIHC	0.0528392	7.88475e-05	1.00942e-05	3.9935e-17	0.583466	2.56859e-08
LUAD	0.0797623	0.630242	0.0452168	2.03841e-11	0	5.23168e-05
LUSC	2.55179e-05	0.0417022	1.22078e-09	3.79778e-23	4.77552e-07	8.81386e-13
MESO	0.365911	0.0101566	0.578623	0.446385	0.0638368	0.0111991
OV	0.000592417	1.08929e-08	0.0520213	3.64629e-18	4.29221e-10	0.0015063
PAAD	5.66688e-05	0.00260907	2.89918e-05	0.169535	0	0.230998
PCPG	0	6.65395e-08	0.669673	2.90133e-11	0.267733	0.0228591
PRAD	0.0187353	1.03647e-11	0.632133	6.22971e-08	0	0.00038233
READ	0.596608	2.04012e-10	0.0309927	0.636335	0	0.262006
SARC	0.0401322	1.23841e-05	0.0838789	4.30724e-28	0.0214456	5.54199e-11
SKCM	9.28606e-10	2.01317e-09	0.000185216	1.79621e-14	0.608505	0.153813
STAD	0.0199777	0.35233	2.48119e-05	0.000402582	1.11764e-11	0.966758
TGCT	0	5.73989e-06	0.0479118	5.99317e-14	0.86893	0.00413709
THCA	0.00242437	0.0108379	0.531468	4.41413e-12	4.79696e-11	0.148323
THYM	0.182911	0.631107	0.0848916	0.0803588	0.363931	9.2316e-05
UCEC	0.571206	0.861472	0.865419	2.63564e-14	0	0.900622
UCS	0.478125	0.596802	0.351274	0.00695583	0.224189	0.690423
UVM	0.00114902	0.309728	0.480781	0.016456	0.159567	0.0479516
ESTIMATEScore estimateCor.pval
CancerType	GSDMD	GSDMC	GSDMB	GSDMA	GSDME	PJVK
ACC	0.123118	0.000185295	0.739039	2.63883e-11	0.0554129	0.196112
BLCA	6.6936e-11	1.02031e-06	9.75249e-11	0.313514	0.000714777	1.32469e-06
BRCA	0.0553964	2.84487e-17	0.894848	4.20411e-52	0	0.168642
CESC	1.23222e-07	0.000414546	0.0251067	1.09118e-08	0.00931464	0.000938299
CHOL	0.620085	0.217463	0.943276	0.00289722	0.924217	0.750116
COAD	0.0144258	1.09382e-35	0.0927764	0.76676	0	0.0132608
DLBC	0.980352	0.00166951	0.789231	0.384006	0.0540869	0.199761
ESCA	0.00191501	0.426232	0.494752	0.815439	0.0967225	0.165991
GBM	7.21193e-07	0.000693697	8.17126e-07	1.57074e-09	0.0808632	0.0952629
HNSC	2.3518e-13	0.136211	0.397301	0.55366	0.61233	0.0315749
KICH	0.0235059	0.437507	0.606913	4.56096e-05	3.75818e-09	0.0269071
KIRC	0.00712803	0.0087009	0.0029417	1.12227e-29	0	0.0460719
KIRP	0.253437	0.0586117	0.025963	2.53473e-23	0.000166207	2.80545e-05
LAML	0.015155	0.770529	0.000370401	0.0406323	0.0271831	0
LGG	0	8.71289e-14	0.00323171	2.97222e-22	0	2.10671e-06
LIHC	0.132364	2.43031e-05	0.0259175	8.38415e-28	0.0712943	3.72025e-10
LUAD	0.125168	0.849727	0.653487	2.58958e-16	0	0.000657999
LUSC	1.11318e-13	0.0444408	0.000840297	1.06008e-22	0.00563708	2.2437e-10
MESO	0.228401	0.000179231	0.73857	0.119628	0.331249	0.00344356
OV	5.23487e-09	4.10898e-17	0.938439	8.97947e-22	6.69914e-09	4.06967e-05
PAAD	0.0303713	0.0055761	0.00140293	0.0236738	0	0.789023
PCPG	0	4.00358e-07	0.899547	6.54076e-14	0.112811	0.176691
PRAD	4.42643e-08	2.50109e-21	0.151068	6.86091e-08	0	1.16545e-06
READ	0.0537659	1.34607e-10	0.822266	0.541336	0	0.100885
SARC	7.55459e-09	3.22756e-09	0.897232	1.73128e-32	0.0128116	1.53424e-11
SKCM	0	7.56419e-10	1.14148e-10	8.05773e-19	0.682814	0.0418604
STAD	0.708816	0.0404997	0.130621	2.17661e-05	4.86258e-07	0.21434
TGCT	0	0.549703	2.02693e-06	1.04524e-11	0.427518	0.451349
THCA	2.26215e-07	0.102761	0.435694	2.7465e-15	1.70167e-11	0.0419671
THYM	0.00298004	0.722999	0.0309288	8.06411e-05	0.0523044	0.838605
UCEC	3.87833e-06	0.0213796	0.0249708	1.21087e-16	7.56831e-09	0.187436
UCS	0.00392769	0.496136	0.727808	0.000176608	0.261504	0.416631
UVM	6.42219e-06	0.0555697	0.682697	0.002627	0.169177	0.066406
