# Supplementary material for: A pan-cancer analysis of molecular characteristics and oncogenic role of gasdermins
Source: Cancer Cell Int. 2022 Feb 14;22:80. doi: 10.1186/s12935-022-02483-4 (PMC8842873; doi:10.1186/s12935-022-02483-4)
Supplement: Supplementary file 12 — Additional file 12: Data S5. The ImmuneScore/StromalScore/EstimateScore and TumorPurity of TCGA patients. [file 12935_2022_2483_MOESM12_ESM.xlsx]

## Sheet: Sheet1
ID	StromalScore	ImmuneScore	ESTIMATEScore	TumorPurity	CancerType
TCGA-OR-A5JP-01A	-683.629	-702.997	-1386.63	0.920497	ACC
TCGA-OR-A5JG-01A	-772.057	-210.077	-982.133	0.895688	ACC
TCGA-OR-A5LG-01A	-473.843	280.689	-193.153	0.838302	ACC
TCGA-OR-A5JR-01A	-842.674	195.014	-647.66	0.872784	ACC
TCGA-OR-A5KU-01A	-942.107	-808.408	-1750.51	0.940046	ACC
TCGA-OR-A5LS-01A	-1294.98	-830.96	-2125.94	0.957404	ACC
TCGA-OR-A5L9-01A	-164.417	1026.51	862.092	0.744152	ACC
TCGA-OR-A5JQ-01A	-3.81306	704.31	700.497	0.759786	ACC
TCGA-OR-A5K4-01A	-1630.86	-835.1	-2465.97	0.970618	ACC
TCGA-OR-A5JL-01A	-1095.98	-49.1336	-1145.12	0.906069	ACC
TCGA-OR-A5LC-01A	-528.962	-413.804	-942.765	0.893103	ACC
TCGA-OR-A5K2-01A	-788.45	-117.708	-906.158	0.890673	ACC
TCGA-P6-A5OG-01A	883.265	1887.33	2770.59	0.530439	ACC
TCGA-OR-A5JW-01A	-936.629	-293.549	-1230.18	0.911281	ACC
TCGA-OR-A5KO-01A	-1422.52	-1022.74	-2445.27	0.969882	ACC
TCGA-OR-A5J8-01A	1495.87	1945.71	3441.57	0.444509	ACC
TCGA-PA-A5YG-01A	70.4503	1050.99	1121.44	0.718188	ACC
TCGA-OR-A5KV-01A	-1305.46	-1080.01	-2385.47	0.967707	ACC
TCGA-OR-A5L4-01A	-467.842	-123.772	-591.614	0.868739	ACC
TCGA-OR-A5KX-01A	-1276.5	-400.914	-1677.42	0.936332	ACC
TCGA-OR-A5L8-01A	-867.867	-1010.3	-1878.17	0.946271	ACC
TCGA-OR-A5JO-01A	712.265	1980.65	2692.91	0.54007	ACC
TCGA-OR-A5JA-01A	-1289.4	-249.489	-1538.88	0.928999	ACC
TCGA-OR-A5LO-01A	-1407.93	-1179.24	-2587.17	0.974745	ACC
TCGA-OR-A5JM-01A	-1359.89	-1106.42	-2466.31	0.97063	ACC
TCGA-OR-A5JV-01A	-53.5409	1427	1373.46	0.691961	ACC
TCGA-OR-A5JB-01A	-502.796	1796.86	1294.06	0.700327	ACC
TCGA-OR-A5LA-01A	-7.58541	1022.65	1015.06	0.728966	ACC
TCGA-OR-A5JE-01A	-704.159	89.3667	-614.792	0.870419	ACC
TCGA-OR-A5JZ-01A	-808.537	72.3897	-736.147	0.879051	ACC
TCGA-OR-A5KT-01A	377.341	1113.78	1491.12	0.679389	ACC
TCGA-OR-A5KZ-01A	-520.496	-190.51	-711.006	0.877285	ACC
TCGA-OR-A5LJ-01A	-1269.2	-219.961	-1489.16	0.926274	ACC
TCGA-OR-A5LB-01A	-1214.13	-952.979	-2167.11	0.959131	ACC
TCGA-OR-A5LT-01A	-1146.6	-595.221	-1741.82	0.93961	ACC
TCGA-OR-A5LD-01A	-1149.29	-897.828	-2047.12	0.953999	ACC
TCGA-OR-A5J2-01A	-493.031	-352.452	-845.483	0.886588	ACC
TCGA-PK-A5HB-01A	-877.649	-404.932	-1282.58	0.914422	ACC
TCGA-OR-A5JS-01A	-1316.01	-673.391	-1989.4	0.951424	ACC
TCGA-OR-A5K6-01A	-796.653	-16.8967	-813.55	0.88441	ACC
TCGA-OR-A5JY-01A	-956.914	101.091	-855.823	0.887289	ACC
TCGA-OR-A5JT-01A	-1003.03	-290.801	-1293.83	0.915089	ACC
TCGA-PK-A5H8-01A	-866.202	-41.7502	-907.952	0.890792	ACC
TCGA-OR-A5JX-01A	-779.623	-169.49	-949.113	0.893522	ACC
TCGA-OR-A5LK-01A	-157.464	1640.43	1482.96	0.680267	ACC
TCGA-P6-A5OF-01A	-645.504	-343.156	-988.66	0.896113	ACC
TCGA-OR-A5JI-01A	63.4979	498.702	562.199	0.772828	ACC
TCGA-OR-A5K5-01A	-1189.53	-491.744	-1681.28	0.936531	ACC
TCGA-OR-A5JC-01A	-710.132	-66.9074	-777.039	0.881896	ACC
TCGA-OR-A5KW-01A	-936.705	-768.868	-1705.57	0.937775	ACC
TCGA-OR-A5JJ-01A	-1094.68	-579.252	-1673.93	0.936152	ACC
TCGA-OR-A5JD-01A	-568.005	613.59	45.5849	0.818685	ACC
TCGA-OR-A5LM-01A	-1092.45	-297.455	-1389.9	0.920685	ACC
TCGA-PK-A5HA-01A	106.615	918.053	1024.67	0.728	ACC
TCGA-OR-A5JF-01A	-859.4	-671.715	-1531.11	0.928577	ACC
TCGA-OR-A5LH-01A	-1049.86	125.624	-924.241	0.891876	ACC
TCGA-OR-A5K1-01A	-602.589	131.964	-470.625	0.859807	ACC
TCGA-OR-A5LN-01A	-481.654	1115.13	633.474	0.766146	ACC
TCGA-OR-A5LE-01A	-1642.41	-1124.24	-2766.65	0.980289	ACC
TCGA-OR-A5L3-01A	-1042.05	-238.01	-1280.06	0.914272	ACC
TCGA-OU-A5PI-01A	-528.56	-702.468	-1231.03	0.911333	ACC
TCGA-OR-A5K8-01A	-1014.69	-325.523	-1340.22	0.917813	ACC
TCGA-OR-A5K0-01A	-1440.55	-556.215	-1996.77	0.951757	ACC
TCGA-OR-A5KY-01A	-392.194	-139.911	-532.105	0.86438	ACC
TCGA-OR-A5J9-01A	-940.585	-600.291	-1540.88	0.929107	ACC
TCGA-OR-A5J1-01A	-981.949	-148.034	-1129.98	0.905127	ACC
TCGA-OR-A5J5-01A	-1528.65	-551.026	-2079.68	0.955421	ACC
TCGA-OR-A5L6-01A	-747.111	248.884	-498.226	0.861869	ACC
TCGA-OR-A5LP-01A	173.159	481.745	654.904	0.764121	ACC
TCGA-OR-A5K9-01A	-947.581	-722.545	-1670.13	0.935956	ACC
TCGA-OR-A5J7-01A	-1082.66	-622.992	-1705.66	0.93778	ACC
TCGA-PK-A5H9-01A	-260.781	189.905	-70.8764	0.828382	ACC
TCGA-OR-A5LR-01A	-546.174	-22.8723	-569.046	0.867094	ACC
TCGA-OR-A5JK-01A	-192.996	1394.71	1201.71	0.709939	ACC
TCGA-OR-A5J6-01A	-607.039	562.61	-44.4298	0.826201	ACC
TCGA-OR-A5LL-01A	-948.173	-444.626	-1392.8	0.92085	ACC
TCGA-OR-A5K3-01A	-893.374	264.46	-628.914	0.871438	ACC
TCGA-OR-A5J3-01A	-1181.94	-647.257	-1829.19	0.943922	ACC
TCGA-OR-A5L5-01A	144.12	715.926	860.046	0.744352	ACC
TCGA-FD-A3SS-01A	-958.718	-406.527	-1365.25	0.919266	BLCA
TCGA-FD-A43S-01A	814.737	2279.04	3093.78	0.489641	BLCA
TCGA-UY-A78K-01A	-519.052	1803.76	1284.71	0.701307	BLCA
TCGA-DK-A2HX-01A	974.057	293.223	1267.28	0.703128	BLCA
TCGA-DK-A1A3-01A	234.877	675.634	910.511	0.739385	BLCA
TCGA-GC-A6I3-01A	-204.899	1659.14	1454.24	0.683351	BLCA
TCGA-XF-AAMJ-01A	1198.46	622.594	1821.05	0.643069	BLCA
TCGA-GC-A6I1-01A	-166.132	2365.05	2198.92	0.599626	BLCA
TCGA-ZF-A9RL-01A	-2185.41	-893.937	-3079.35	0.988322	BLCA
TCGA-DK-A3IL-01A	-771.939	-257.118	-1029.06	0.898729	BLCA
TCGA-E7-A6MF-01A	-1829.56	-280.727	-2110.29	0.956738	BLCA
TCGA-BT-A20R-01A	856.174	598.03	1454.2	0.683355	BLCA
TCGA-H4-A2HQ-01A	-1727.81	-333.129	-2060.94	0.954605	BLCA
TCGA-GV-A3QH-01A	-2213.64	-725.979	-2939.62	0.984989	BLCA
TCGA-4Z-AA82-01A	-176.629	334.788	158.159	0.809085	BLCA
TCGA-E7-A4XJ-01A	-1361.03	-464.28	-1825.31	0.943733	BLCA
TCGA-XF-A8HE-01A	-256.607	1334.75	1078.14	0.722596	BLCA
TCGA-XF-A9T0-01A	-198.478	646.959	448.481	0.783313	BLCA
TCGA-FD-A5BT-01A	1480.23	2385.3	3865.52	0.38794	BLCA
TCGA-FD-A3SN-01A	-291.831	319.256	27.4249	0.820213	BLCA
TCGA-G2-AA3C-01A	-17.8577	2029.08	2011.22	0.621444	BLCA
TCGA-HQ-A2OE-01A	-1745.33	-390.552	-2135.88	0.957824	BLCA
TCGA-BL-A3JM-01A	-569.675	-173.373	-743.048	0.879533	BLCA
TCGA-XF-AAN3-01A	283.191	739.143	1022.33	0.728235	BLCA
TCGA-FD-A3SR-01A	361.367	993.79	1355.16	0.693898	BLCA
TCGA-4Z-AA89-01A	-2158.27	-57.7875	-2216.06	0.96114	BLCA
TCGA-G2-A2EO-01A	481.806	1423.97	1905.78	0.633496	BLCA
TCGA-ZF-AA5H-01A	-186.553	1291.89	1105.33	0.719831	BLCA
TCGA-BT-A20V-01A	-1647.91	475.648	-1172.26	0.907748	BLCA
TCGA-GC-A3WC-01A	-167.172	1757.87	1590.69	0.668592	BLCA
TCGA-GV-A3JV-01A	-177.653	632.429	454.776	0.782738	BLCA
TCGA-YF-AA3M-01A	-1497.93	-109.464	-1607.4	0.932674	BLCA
TCGA-FD-A3B5-01A	-766.638	-247.387	-1014.03	0.897759	BLCA
TCGA-CF-A47V-01A	-830.478	397.553	-432.925	0.856968	BLCA
TCGA-GU-A42P-01A	-1909.34	-959.412	-2868.75	0.98314	BLCA
TCGA-BT-A20T-01A	-43.549	782.713	739.164	0.756084	BLCA
TCGA-XF-AAN0-01A	-433.464	926.142	492.678	0.779263	BLCA
TCGA-E7-A7DV-01A	595.294	2109.71	2705	0.538576	BLCA
TCGA-GV-A40E-01A	-584.006	413.859	-170.147	0.836456	BLCA
TCGA-FJ-A3Z9-01A	-1931.44	-721.076	-2652.52	0.976842	BLCA
TCGA-XF-A9ST-01A	-1452.33	-910.761	-2363.1	0.966874	BLCA
TCGA-FJ-A3ZF-01A	-1833.73	-1010.51	-2844.24	0.982476	BLCA
TCGA-YC-A89H-01A	-646.89	366.618	-280.272	0.845206	BLCA
TCGA-CF-A9FM-01A	-1518.76	227.327	-1291.43	0.914947	BLCA
TCGA-DK-A1AD-01A	-331.012	310.173	-20.8394	0.824245	BLCA
TCGA-G2-A2EK-01A	-896.104	344.424	-551.68	0.865821	BLCA
TCGA-E5-A2PC-01A	-1523.63	452.595	-1071.03	0.901414	BLCA
TCGA-C4-A0F1-01A	-368.223	321.679	-46.5436	0.826376	BLCA
TCGA-FD-A43N-01A	-40.2219	362.428	322.206	0.7947	BLCA
TCGA-BL-A13J-01A	129.344	-75.9196	53.4244	0.818024	BLCA
TCGA-FD-A3SO-01A	393.336	1017.34	1410.67	0.688006	BLCA
TCGA-XF-A8HD-01A	-255.093	1428.61	1173.52	0.712848	BLCA
TCGA-BT-A20X-01A	-223.948	459.802	235.854	0.80233	BLCA
TCGA-ZF-AA52-01A	846.292	1078.72	1925.01	0.631309	BLCA
TCGA-DK-AA76-01A	-1808.13	-1096.84	-2904.97	0.984099	BLCA
TCGA-GV-A3JW-01A	-1546.02	-981.625	-2527.65	0.972756	BLCA
TCGA-FD-A3N6-01A	-1046.86	323.829	-723.031	0.878131	BLCA
TCGA-CU-A5W6-01A	-942.174	162.68	-779.494	0.882066	BLCA
TCGA-DK-A2I4-01A	1199.41	2758.49	3957.9	0.375407	BLCA
TCGA-DK-AA6M-01A	-11.3999	1639.38	1627.98	0.664512	BLCA
TCGA-4Z-AA7Y-01A	-1716.55	-470.623	-2187.17	0.95996	BLCA
TCGA-DK-A3WY-01A	877.071	3046.44	3923.51	0.380081	BLCA
TCGA-E7-A3X6-01A	-640.819	1095.33	454.511	0.782762	BLCA
TCGA-K4-A3WV-01A	-1350.8	-827.785	-2178.59	0.959607	BLCA
TCGA-DK-A3IQ-01A	1736.99	399.579	2136.57	0.606925	BLCA
TCGA-ZF-AA56-01A	-169.838	1033.42	863.587	0.744005	BLCA
TCGA-CU-A3QU-01A	-2026.62	-382.075	-2408.7	0.968561	BLCA
TCGA-FD-A6TI-01A	-693.92	-21.6333	-715.554	0.877605	BLCA
TCGA-XF-A9T3-01A	517.884	1031.17	1549.05	0.673125	BLCA
TCGA-FD-A3B3-01A	730.912	1978.75	2709.67	0.537999	BLCA
TCGA-YF-AA3L-01A	-1289.55	-118.32	-1407.87	0.921711	BLCA
TCGA-SY-A9G0-01A	1111.71	705.649	1817.36	0.643485	BLCA
TCGA-ZF-A9R2-01A	-2418.6	-747.304	-3165.9	0.990178	BLCA
TCGA-GU-AATQ-01A	-1069.44	159.551	-909.885	0.890921	BLCA
TCGA-FD-A5C1-01A	701.106	1805.83	2506.93	0.562842	BLCA
TCGA-DK-A2I1-01A	808.298	1245.28	2053.58	0.616561	BLCA
TCGA-CF-A5U8-01A	-1750.6	-455.535	-2206.13	0.960736	BLCA
TCGA-UY-A9PB-01A	763.073	1939.61	2702.68	0.538863	BLCA
TCGA-DK-A3X1-01A	-523.92	119.598	-404.322	0.854797	BLCA
TCGA-DK-A1AC-01A	8.80571	953.789	962.595	0.734216	BLCA
TCGA-FD-A62N-01A	1360.71	3006.38	4367.09	0.319092	BLCA
TCGA-DK-AA75-01A	-1882.35	-727.711	-2610.06	0.97549	BLCA
TCGA-XF-A9SL-01A	1105.16	2044.33	3149.49	0.482495	BLCA
TCGA-XF-A9T4-01A	-718.018	635.467	-82.5512	0.829341	BLCA
TCGA-XF-AAN2-01A	-901.799	948.316	46.5168	0.818607	BLCA
TCGA-BT-A2LD-01A	-602.039	222.21	-379.829	0.852925	BLCA
TCGA-ZF-A9R1-01A	-1205.23	-139.801	-1345.03	0.918094	BLCA
TCGA-ZF-A9R9-01A	754.641	548.225	1302.87	0.699404	BLCA
TCGA-DK-A6AV-01A	-982.634	332.312	-650.322	0.872975	BLCA
TCGA-XF-AAMY-01A	186.512	211.247	397.759	0.787919	BLCA
TCGA-GU-A763-01A	-1940.23	-41.6756	-1981.91	0.951085	BLCA
TCGA-FD-A3B7-01A	1295.67	2136.03	3431.7	0.445807	BLCA
TCGA-FD-A3NA-01A	-321.773	698.018	376.244	0.78986	BLCA
TCGA-CF-A47T-01A	-1292.58	-517.354	-1809.93	0.942985	BLCA
TCGA-BT-A0S7-01A	-464.777	-67.8765	-532.654	0.86442	BLCA
TCGA-GC-A3BM-01A	-1498.33	-25.2754	-1523.6	0.928167	BLCA
TCGA-GD-A3OP-01A	18.6167	343.478	362.095	0.791132	BLCA
TCGA-SY-A9G5-01A	782.545	1708.13	2490.68	0.564813	BLCA
TCGA-KQ-A41S-01A	353.972	303.416	657.388	0.763885	BLCA
TCGA-4Z-AA7M-01A	-1044.07	-147.9	-1191.97	0.908957	BLCA
TCGA-FD-A3SJ-01A	-205.68	12.9153	-192.764	0.838271	BLCA
TCGA-E7-A677-01A	-1077.44	167.599	-909.836	0.890918	BLCA
TCGA-UY-A8OD-01A	556.062	982.297	1538.36	0.674285	BLCA
TCGA-DK-AA6L-01A	-923.023	831.705	-91.3183	0.830059	BLCA
TCGA-GD-A2C5-01A	-187.868	51.2987	-136.569	0.833745	BLCA
TCGA-K4-A4AC-01A	-523.946	966.501	442.556	0.783853	BLCA
TCGA-FD-A62O-01A	-861.529	-416.112	-1277.64	0.914128	BLCA
TCGA-BT-A2LB-01A	231.693	1020.59	1252.28	0.704692	BLCA
TCGA-FD-A3N5-01A	-900.477	367.209	-533.268	0.864466	BLCA
TCGA-G2-A3VY-01A	-2049.18	-988.818	-3037.99	0.987379	BLCA
TCGA-DK-A1AA-01A	-1422.6	70.997	-1351.6	0.918476	BLCA
TCGA-XF-A9SY-01A	568.58	2093.01	2661.59	0.543934	BLCA
TCGA-DK-AA6Q-01A	-1509.46	1086.97	-422.495	0.856178	BLCA
TCGA-G2-A2EL-01A	-2040.28	-1568.11	-3608.39	0.997165	BLCA
TCGA-E7-A6ME-01A	-1589.43	211.819	-1377.62	0.919979	BLCA
TCGA-HQ-A2OF-01A	-1685.57	-902.289	-2587.86	0.974768	BLCA
TCGA-FD-A6TF-01A	461.657	443.299	904.956	0.739934	BLCA
TCGA-FD-A3SP-01A	1689.58	1927.85	3617.43	0.42124	BLCA
TCGA-BT-A20P-01A	-1490.13	-373.786	-1863.92	0.945592	BLCA
TCGA-GV-A40G-01A	-1813.08	-652.228	-2465.31	0.970594	BLCA
TCGA-CF-A47S-01A	-1481.41	267.163	-1214.24	0.910316	BLCA
TCGA-XF-A9T2-01A	-164.245	-72.2598	-236.505	0.841755	BLCA
TCGA-CF-A9FH-01A	-1919.52	-249.263	-2168.78	0.959201	BLCA
TCGA-ZF-AA4X-01A	-2432.85	-358.02	-2790.87	0.980986	BLCA
TCGA-XF-AAMQ-01A	-687.052	1151.38	464.329	0.781865	BLCA
TCGA-CF-A3MH-01A	-1948.4	-105.08	-2053.48	0.954279	BLCA
TCGA-DK-AA6W-01A	-1173.55	-63.587	-1237.13	0.911701	BLCA
TCGA-KQ-A41O-01A	-2502.81	-1426.77	-3929.58	0.999603	BLCA
TCGA-FJ-A3Z7-01A	131.701	363.627	495.327	0.77902	BLCA
TCGA-S5-AA26-01A	-1876.12	-584.267	-2460.38	0.97042	BLCA
TCGA-FD-A3B4-01A	147.647	1364.44	1512.09	0.677128	BLCA
TCGA-GC-A3OO-01A	-24.0139	415.473	391.459	0.788488	BLCA
TCGA-XF-A9SP-01A	941.02	849.817	1790.84	0.64646	BLCA
TCGA-FD-A3SL-01A	1129.89	753.4	1883.29	0.636047	BLCA
TCGA-FD-A6TB-01A	489.244	1965.67	2454.91	0.569138	BLCA
TCGA-FD-A6TA-01A	538.86	1265.02	1803.88	0.644998	BLCA
TCGA-XF-A8HB-01A	-1906.59	-385.182	-2291.77	0.964148	BLCA
TCGA-UY-A8OB-01A	-1272.66	580.527	-692.133	0.875952	BLCA
TCGA-GU-A767-01A	-357.04	-98.4147	-455.454	0.858668	BLCA
TCGA-FD-A43U-01A	1033.45	2301.74	3335.2	0.458442	BLCA
TCGA-DK-AA6T-01A	-123.948	2167.23	2043.28	0.617751	BLCA
TCGA-5N-A9KI-01A	-7.61896	747.177	739.558	0.756046	BLCA
TCGA-XF-A8HF-01A	-174.946	487.878	312.932	0.795525	BLCA
TCGA-UY-A78L-01A	-233.357	226.737	-6.62033	0.823062	BLCA
TCGA-FD-A5C0-01A	-428.897	212.371	-216.526	0.840168	BLCA
TCGA-UY-A9PE-01A	-515.07	-246.464	-761.534	0.880821	BLCA
TCGA-K4-A6FZ-01A	-909.561	921.417	11.8553	0.821518	BLCA
TCGA-DK-A3IK-01A	-394.154	-11.2664	-405.421	0.85488	BLCA
TCGA-LC-A66R-01A	-267.878	1537.2	1269.32	0.702915	BLCA
TCGA-GU-A762-01A	436.953	2383.72	2820.67	0.524193	BLCA
TCGA-4Z-AA7O-01A	-613.507	655.126	41.6197	0.819019	BLCA
TCGA-DK-A6B5-01A	-931.125	784.56	-146.565	0.834554	BLCA
TCGA-C4-A0F0-01A	-175.337	855.421	680.084	0.761731	BLCA
TCGA-UY-A78N-01A	-1172.83	-869.392	-2042.23	0.953783	BLCA
TCGA-G2-AA3F-01A	-1119.98	-443.455	-1563.43	0.930327	BLCA
TCGA-ZF-AA53-01A	656.077	1689.97	2346.05	0.582204	BLCA
TCGA-LT-A8JT-01A	-1481.13	173.192	-1307.94	0.915922	BLCA
TCGA-XF-A8HI-01A	-1526.67	28.5386	-1498.13	0.926769	BLCA
TCGA-FJ-A3ZE-01A	-2032.58	-1008.63	-3041.21	0.987454	BLCA
TCGA-FD-A3SM-01A	154.037	-40.5039	113.533	0.812917	BLCA
TCGA-DK-AA6X-01A	-559.782	878.575	318.793	0.795004	BLCA
TCGA-XF-A9SJ-01A	217.376	1411.4	1628.78	0.664424	BLCA
TCGA-CF-A7I0-01A	-471.129	101.193	-369.937	0.852166	BLCA
TCGA-GD-A3OQ-01A	-1178.24	-99.3534	-1277.59	0.914125	BLCA
TCGA-CU-A0YO-01A	-332.658	880.151	547.492	0.774196	BLCA
TCGA-DK-AA71-01A	-1247.75	-220.522	-1468.27	0.925114	BLCA
TCGA-CF-A9FL-01A	-352.972	24.1459	-328.826	0.848993	BLCA
TCGA-ZF-AA5N-01A	-1527.7	-157.085	-1684.79	0.936712	BLCA
TCGA-UY-A9PF-01A	-445.635	475.54	29.9047	0.820005	BLCA
TCGA-UY-A78P-01A	201.816	1991.66	2193.48	0.600265	BLCA
TCGA-CF-A1HR-01A	-800.927	394.754	-406.173	0.854938	BLCA
TCGA-DK-A3IN-01A	481.8	1027.68	1509.48	0.677409	BLCA
TCGA-UY-A9PH-01A	237.955	2027.43	2265.39	0.591789	BLCA
TCGA-GD-A76B-01A	-718.444	1396.6	678.154	0.761914	BLCA
TCGA-ZF-AA58-01A	832.421	2408.91	3241.33	0.470643	BLCA
TCGA-ZF-AA4V-01A	-449.692	859.66	409.968	0.786815	BLCA
TCGA-DK-AA6R-01A	-896.953	204.253	-692.7	0.875992	BLCA
TCGA-FT-A61P-01A	665.472	1202.09	1867.56	0.637827	BLCA
TCGA-2F-A9KQ-01A	-1210.74	-567.43	-1778.17	0.941422	BLCA
TCGA-K4-A54R-01A	250.009	1384.52	1634.53	0.663793	BLCA
TCGA-FD-A62S-01A	1228.01	1430.43	2658.44	0.544323	BLCA
TCGA-ZF-A9R3-01A	-1182.91	253.291	-929.62	0.892233	BLCA
TCGA-BT-A42F-01A	-202.524	2064.31	1861.79	0.638479	BLCA
TCGA-K4-A83P-01A	1137.64	2526.23	3663.86	0.415049	BLCA
TCGA-K4-A5RJ-01A	478.805	2801.22	3280.02	0.465625	BLCA
TCGA-XF-A9SX-01A	977.306	1911.63	2888.93	0.515634	BLCA
TCGA-KQ-A41N-01A	-1236.94	-731.981	-1968.92	0.950495	BLCA
TCGA-DK-A1AE-01A	-1228.79	-360.855	-1589.65	0.931731	BLCA
TCGA-DK-A3WX-01A	118.433	1445.6	1564.03	0.671497	BLCA
TCGA-DK-A3WW-01A	-432.686	1973.51	1540.82	0.674018	BLCA
TCGA-XF-A9SK-01A	745.382	1242.28	1987.67	0.62415	BLCA
TCGA-KQ-A41R-01A	-1303.47	-347.87	-1651.34	0.934981	BLCA
TCGA-CF-A3MG-01A	-2140.71	-594.645	-2735.36	0.979372	BLCA
TCGA-CU-A0YR-01A	132.008	1301.81	1433.82	0.685537	BLCA
TCGA-UY-A78M-01A	-300.033	-233.228	-533.261	0.864465	BLCA
TCGA-CF-A5UA-01A	-1544.77	-217.346	-1762.12	0.940625	BLCA
TCGA-ZF-A9RN-01A	-1127.82	1053.21	-74.6087	0.828689	BLCA
TCGA-4Z-AA81-01A	-1264.41	811.527	-452.878	0.858474	BLCA
TCGA-E7-A8O8-01A	-1417.89	-204.306	-1622.19	0.933455	BLCA
TCGA-BL-A0C8-01B	-903.675	-841.549	-1745.22	0.939781	BLCA
TCGA-GC-A3RB-01A	-1314.2	-180.546	-1494.74	0.926582	BLCA
TCGA-BT-A20O-01A	1047.32	3086.72	4134.04	0.35132	BLCA
TCGA-G2-A2ES-01A	-27.3121	862.017	834.705	0.746831	BLCA
TCGA-DK-AA6P-01A	-1605.06	-782.594	-2387.65	0.967787	BLCA
TCGA-FD-A43P-01A	-257.918	1960.05	1702.13	0.656339	BLCA
TCGA-2F-A9KT-01A	-936.774	-92.6058	-1029.38	0.89875	BLCA
TCGA-CF-A9FF-01A	-625.083	464.871	-160.212	0.835656	BLCA
TCGA-UY-A9PA-01A	-1625.67	831.08	-794.595	0.883108	BLCA
TCGA-E7-A7DU-01A	-1532.32	-177.18	-1709.5	0.937975	BLCA
TCGA-2F-A9KW-01A	-18.8384	357.681	338.843	0.793215	BLCA
TCGA-4Z-AA87-01A	-806.493	704.332	-102.16	0.830946	BLCA
TCGA-GU-A42Q-01A	-1423.7	-512.007	-1935.71	0.948968	BLCA
TCGA-E7-A97P-01A	127.326	1733.08	1860.4	0.638635	BLCA
TCGA-XF-AAMG-01A	-177.344	-12.6415	-189.985	0.838049	BLCA
TCGA-BT-A3PH-01A	-992.096	-376.762	-1368.86	0.919474	BLCA
TCGA-ZF-AA4R-01A	167.081	-112.66	54.4208	0.81794	BLCA
TCGA-ZF-AA5P-01A	732.775	949.891	1682.67	0.658492	BLCA
TCGA-DK-A3X2-01A	-1794.67	-937.903	-2732.57	0.979289	BLCA
TCGA-YC-A8S6-01A	607.975	1324.76	1932.74	0.630429	BLCA
TCGA-K4-A4AB-01B	162.192	553.239	715.431	0.758359	BLCA
TCGA-GC-A3RC-01A	-398.153	1419.57	1021.42	0.728327	BLCA
TCGA-BL-A0C8-01A	-521.687	-170.171	-691.859	0.875933	BLCA
TCGA-GU-AATP-01A	528.366	759.807	1288.17	0.700944	BLCA
TCGA-CF-A1HS-01A	-625.482	621.174	-4.3085	0.822869	BLCA
TCGA-ZF-AA4U-01A	-2233.31	-270.487	-2503.79	0.971939	BLCA
TCGA-GV-A3QF-01A	-1693.49	-428.64	-2122.13	0.957242	BLCA
TCGA-GC-A4ZW-01A	-1658.71	-542.021	-2200.73	0.960516	BLCA
TCGA-ZF-A9RD-01A	-193.122	1848.44	1655.32	0.661508	BLCA
TCGA-GU-A766-01A	242.012	2421.33	2663.35	0.543718	BLCA
TCGA-G2-A2EF-01A	-664.771	1658.84	994.072	0.731071	BLCA
TCGA-FD-A5BY-01A	-180.541	437.07	256.529	0.800515	BLCA
TCGA-CF-A8HX-01A	-1588.32	-473.645	-2061.96	0.95465	BLCA
TCGA-GV-A6ZA-01A	-1345.99	400.943	-945.048	0.893254	BLCA
TCGA-DK-A1A5-01A	334.52	384.891	719.411	0.757978	BLCA
TCGA-4Z-AA7N-01A	826.303	2591.45	3417.76	0.447638	BLCA
TCGA-GC-A3RD-01A	-1158.05	-101.319	-1259.37	0.913037	BLCA
TCGA-G2-A3IE-01A	-1340.96	-122.959	-1463.92	0.924871	BLCA
TCGA-FD-A5BZ-01A	1018.38	157.72	1176.1	0.712582	BLCA
TCGA-BT-A3PJ-01A	-627.123	1041.81	414.685	0.786387	BLCA
TCGA-CU-A72E-01A	-148.2	294.733	146.532	0.810087	BLCA
TCGA-ZF-A9RM-01A	-2485.34	-853.29	-3338.63	0.993405	BLCA
TCGA-FD-A6TH-01A	32.6497	157.028	189.678	0.806357	BLCA
TCGA-GD-A3OS-01A	-395.648	-49.7914	-445.44	0.857913	BLCA
TCGA-DK-A3IS-01A	-1814.68	-171.591	-1986.27	0.951283	BLCA
TCGA-K4-A3WS-01A	1127.38	1241.77	2369.15	0.579443	BLCA
TCGA-4Z-AA7R-01A	-948.698	-654.903	-1603.6	0.932473	BLCA
TCGA-DK-A6B1-01A	-1211.79	-389.905	-1601.69	0.932372	BLCA
TCGA-GV-A3QI-01A	-1848.13	-1152.82	-3000.95	0.986503	BLCA
TCGA-DK-A6AW-01A	-1108.43	-292.641	-1401.07	0.921323	BLCA
TCGA-BT-A20W-01A	-601.658	609.619	7.96081	0.821844	BLCA
TCGA-DK-A3IU-01A	917.345	2730.26	3647.6	0.41722	BLCA
TCGA-GC-A3YS-01A	486.694	936.464	1423.16	0.686676	BLCA
TCGA-4Z-AA7Q-01A	-495.606	1804	1308.4	0.698824	BLCA
TCGA-LT-A5Z6-01A	-1795.2	74.9107	-1720.29	0.938523	BLCA
TCGA-GC-A3I6-01A	-483.414	834.807	351.394	0.792092	BLCA
TCGA-E7-A5KF-01A	-2385.06	-526.187	-2911.24	0.984262	BLCA
TCGA-DK-A3IM-01A	-1737.42	-639.716	-2377.13	0.967397	BLCA
TCGA-CF-A47X-01A	-1772.24	-602.429	-2374.67	0.967306	BLCA
TCGA-BT-A2LA-01A	-1390.28	-1428.58	-2818.87	0.981775	BLCA
TCGA-GV-A3QK-01B	-1237.47	907.964	-329.506	0.849046	BLCA
TCGA-FD-A6TD-01A	286.948	1631.54	1918.48	0.632052	BLCA
TCGA-XF-AAMX-01A	-375.471	-239.55	-615.021	0.870436	BLCA
TCGA-ZF-A9R5-01A	-1723.26	-75.5801	-1798.84	0.942441	BLCA
TCGA-XF-A8HC-01A	-2017.84	-932.864	-2950.71	0.985269	BLCA
TCGA-ZF-A9RF-01A	-738.401	1894.27	1155.87	0.714662	BLCA
TCGA-H4-A2HO-01A	-793.787	550.633	-243.154	0.842281	BLCA
TCGA-BT-A42E-01A	-496.34	1699.17	1202.83	0.709824	BLCA
TCGA-FD-A5BU-01A	488.459	1313.45	1801.9	0.645219	BLCA
TCGA-XF-A9T6-01A	-1195.76	310.79	-884.966	0.889254	BLCA
TCGA-ZF-AA4T-01A	-1758.12	-371.221	-2129.34	0.957548	BLCA
TCGA-FD-A3B6-01A	-180.94	1718.7	1537.76	0.67435	BLCA
TCGA-4Z-AA80-01A	-1708.05	-462.83	-2170.88	0.959288	BLCA
TCGA-XF-A9SW-01A	1486.64	1153.96	2640.59	0.546518	BLCA
TCGA-E7-A5KE-01A	-2171.95	-953.381	-3125.33	0.989328	BLCA
TCGA-DK-AA6S-01A	778.819	1141.69	1920.51	0.631821	BLCA
TCGA-FD-A5BR-01A	-136.149	1052.96	916.809	0.738762	BLCA
TCGA-FD-A6TC-01A	296.622	140.139	436.761	0.784381	BLCA
TCGA-XF-AAN1-01A	-1453.79	-126.442	-1580.23	0.931228	BLCA
TCGA-DK-A3IV-01A	-1488.33	1268.09	-220.234	0.840463	BLCA
TCGA-PQ-A6FN-01A	-516.939	705.864	188.925	0.806423	BLCA
TCGA-K4-A5RI-01A	-566.692	228.557	-338.135	0.849714	BLCA
TCGA-ZF-A9R7-01A	-950.974	2017.52	1066.55	0.723772	BLCA
TCGA-XF-A9SM-01A	666.284	2459.53	3125.81	0.485536	BLCA
TCGA-FD-A6TE-01A	-1905.54	-88.8299	-1994.37	0.951649	BLCA
TCGA-XF-AAME-01A	1564.84	2374.89	3939.73	0.377878	BLCA
TCGA-BT-A42C-01A	-1729.02	-438.73	-2167.75	0.959158	BLCA
TCGA-CF-A47Y-01A	-1624.68	-376.218	-2000.9	0.951943	BLCA
TCGA-E7-A519-01A	-781.431	1313.26	531.832	0.775649	BLCA
TCGA-FD-A43Y-01A	77.8547	805.943	883.797	0.74202	BLCA
TCGA-BL-A5ZZ-01A	935.83	1253.65	2189.48	0.600734	BLCA
TCGA-CF-A3MF-01A	-1290.98	-264.899	-1555.88	0.929919	BLCA
TCGA-FD-A3B8-01A	1656.26	2689.68	4345.94	0.322033	BLCA
TCGA-BL-A13I-01B	1142.53	2074.91	3217.44	0.473735	BLCA
TCGA-DK-A1A7-01A	-1073.92	58.2864	-1015.64	0.897864	BLCA
TCGA-DK-A1A6-01A	-459.521	976.249	516.728	0.777046	BLCA
TCGA-DK-A6B2-01A	627.698	1292.89	1920.59	0.631812	BLCA
TCGA-DK-AA74-01A	1432.21	2384.66	3816.87	0.394512	BLCA
TCGA-ZF-AA4N-01A	-775.106	768.405	-6.70085	0.823068	BLCA
TCGA-BT-A0YX-01A	-517.229	956.506	439.277	0.784152	BLCA
TCGA-R3-A69X-01A	497.744	1287.81	1785.55	0.647051	BLCA
TCGA-XF-AAMW-01A	-433.066	814.911	381.844	0.789356	BLCA
TCGA-C4-A0EZ-01A	-1288.91	-1110.19	-2399.1	0.968209	BLCA
TCGA-E7-A678-01A	-1881.91	18.3914	-1863.52	0.945574	BLCA
TCGA-G2-A3IB-01A	-1436.35	-218.627	-1654.97	0.935171	BLCA
TCGA-BL-A13J-01B	-202.097	96.4988	-105.598	0.831226	BLCA
TCGA-DK-A3IT-01A	-53.3955	529.927	476.531	0.780747	BLCA
TCGA-MV-A51V-01A	-1224.2	-552.798	-1777	0.941365	BLCA
TCGA-UY-A78O-01A	-869.454	-27.2652	-896.719	0.890042	BLCA
TCGA-FD-A6TK-01A	904.79	1598.66	2503.45	0.563265	BLCA
TCGA-4Z-AA83-01A	-833.775	469.593	-364.182	0.851724	BLCA
TCGA-DK-A2I6-01A	-936.36	-228.128	-1164.49	0.907268	BLCA
TCGA-XF-AAN4-01A	1629.95	2066.69	3696.64	0.410667	BLCA
TCGA-CF-A27C-01A	-2154.76	-413.549	-2568.31	0.974123	BLCA
TCGA-5N-A9KM-01A	-65.2996	881.091	815.792	0.748674	BLCA
TCGA-BT-A20U-01A	-334.645	200.369	-134.276	0.833559	BLCA
TCGA-YC-A9TC-01A	-931.05	-161.16	-1092.21	0.902755	BLCA
TCGA-E7-A6MD-01A	66.1611	1097.08	1163.24	0.713905	BLCA
TCGA-K4-A5RH-01A	891.467	2493.93	3385.4	0.451881	BLCA
TCGA-XF-AAMH-01A	-863.886	-588.474	-1452.36	0.924224	BLCA
TCGA-DK-A1AB-01A	904.627	979.729	1884.36	0.635926	BLCA
TCGA-E5-A4TZ-01A	-1973.42	-262.474	-2235.9	0.961939	BLCA
TCGA-FD-A43X-01A	-1790.56	-499.391	-2289.96	0.964077	BLCA
TCGA-XF-A9SU-01A	455.15	961.231	1416.38	0.687398	BLCA
TCGA-BT-A20N-01A	-1019.45	-670.934	-1690.38	0.936999	BLCA
TCGA-BT-A20J-01A	-325.973	1766.76	1440.78	0.684792	BLCA
TCGA-E7-A4IJ-01A	-1334.52	539.824	-794.695	0.883115	BLCA
TCGA-CF-A47W-01A	-1628.42	-364.794	-1993.21	0.951597	BLCA
TCGA-XF-A9SV-01A	174.011	-57.182	116.829	0.812635	BLCA
TCGA-K4-AAQO-01A	452.013	845.119	1297.13	0.700006	BLCA
TCGA-CU-A3YL-01A	-961.923	-109.763	-1071.69	0.901455	BLCA
TCGA-DK-A2I2-01A	248.762	1599.57	1848.33	0.639998	BLCA
TCGA-4Z-AA84-01A	-1002.55	-335.878	-1338.43	0.917709	BLCA
TCGA-DK-A1AF-01A	1233.76	1749.28	2983.04	0.503749	BLCA
TCGA-E5-A4U1-01A	-2037.85	-936.035	-2973.89	0.985845	BLCA
TCGA-BT-A20Q-01A	415.792	1057.27	1473.06	0.681332	BLCA
TCGA-ZF-A9R4-01A	-1581.33	186.129	-1395.2	0.920988	BLCA
TCGA-KQ-A41Q-01A	-1406.93	-404.836	-1811.77	0.943074	BLCA
TCGA-E7-A8O7-01A	-1312.76	651.164	-661.597	0.873781	BLCA
TCGA-ZF-AA4W-01A	-1278.47	6.7058	-1271.77	0.913778	BLCA
TCGA-XF-AAN7-01A	-154.732	63.1241	-91.6079	0.830083	BLCA
TCGA-XF-A8HH-01A	229.908	313.77	543.678	0.77455	BLCA
TCGA-FD-A5BX-01A	820.86	1854.84	2675.7	0.542195	BLCA
TCGA-ZF-A9RE-01A	-1996.4	-326.803	-2323.21	0.965362	BLCA
TCGA-FT-A3EE-01A	-1058.68	-231.711	-1290.39	0.914885	BLCA
TCGA-XF-A9T5-01A	109.354	2144.47	2253.83	0.593156	BLCA
TCGA-XF-AAML-01A	-1949.33	245.007	-1704.32	0.937711	BLCA
TCGA-BT-A3PK-01A	306.163	1002.17	1308.33	0.69883	BLCA
TCGA-CF-A3MI-01A	-1024.22	347.571	-676.646	0.874853	BLCA
TCGA-E7-A541-01A	-812.948	1269.41	456.466	0.782584	BLCA
TCGA-ZF-AA54-01A	873.728	1762.36	2636.09	0.547071	BLCA
TCGA-XF-AAMZ-01A	-973.872	314.328	-659.544	0.873635	BLCA
TCGA-CF-A8HY-01A	-1612.83	-88.5171	-1701.35	0.93756	BLCA
TCGA-GV-A3QG-01A	1357.86	2695.53	4053.39	0.362378	BLCA
TCGA-DK-A6B6-01A	-1443.43	788.351	-655.081	0.873316	BLCA
TCGA-DK-A6B0-01A	-1727.93	-211.28	-1939.21	0.949131	BLCA
TCGA-E7-A97Q-01A	-152.849	308.473	155.624	0.809303	BLCA
TCGA-2F-A9KP-01A	-1630.63	-674.194	-2304.82	0.964655	BLCA
TCGA-FD-A62P-01A	161.154	1162.68	1323.84	0.697201	BLCA
TCGA-XF-A8HG-01A	-1634.78	-475.928	-2110.71	0.956756	BLCA
TCGA-4Z-AA86-01A	649.033	1865.05	2514.09	0.561974	BLCA
TCGA-GD-A6C6-01A	-1022.44	171.224	-851.219	0.886977	BLCA
TCGA-G2-A2EJ-01A	-1304.14	409.713	-894.425	0.889888	BLCA
TCGA-UY-A9PD-01A	-253.961	-35.5836	-289.545	0.845932	BLCA
TCGA-S5-A6DX-01A	362.705	1887.88	2250.58	0.593539	BLCA
TCGA-FD-A3SQ-01A	803.544	891.757	1695.3	0.657095	BLCA
TCGA-DK-AA77-01A	-1416.7	505.001	-911.703	0.891042	BLCA
TCGA-BL-A13I-01A	758.786	2192.28	2951.06	0.507799	BLCA
TCGA-K4-A6MB-01A	-433.891	-192.609	-626.5	0.871264	BLCA
TCGA-ZF-AA51-01A	64.3441	1450.55	1514.89	0.676825	BLCA
TCGA-E7-A7PW-01A	-1856.24	-128.785	-1985.02	0.951227	BLCA
TCGA-E7-A85H-01A	-534.715	608.702	73.9866	0.816284	BLCA
TCGA-XF-AAMR-01A	575.857	581.176	1157.03	0.714543	BLCA
TCGA-FD-A6TG-01A	538.621	853.169	1391.79	0.690016	BLCA
TCGA-2F-A9KO-01A	-114.754	1490.75	1375.99	0.691692	BLCA
TCGA-HQ-A5ND-01A	-1677.69	-151.747	-1829.44	0.943934	BLCA
TCGA-G2-AA3B-01A	-1707.77	306.227	-1401.54	0.92135	BLCA
TCGA-PQ-A6FI-01A	-1190.29	474.267	-716.026	0.877639	BLCA
TCGA-C4-A0F7-01A	-943.004	-441.072	-1384.08	0.92035	BLCA
TCGA-FD-A5BS-01A	1668.82	3164.37	4833.19	0.253554	BLCA
TCGA-GV-A3JX-01A	-1270.52	627.916	-642.603	0.872422	BLCA
TCGA-XF-AAMT-01A	849.712	1037.36	1887.08	0.635618	BLCA
TCGA-XF-A9T8-01A	369.018	1995.77	2364.79	0.579965	BLCA
TCGA-4Z-AA7S-01A	-1368.71	-597.172	-1965.88	0.950356	BLCA
TCGA-XF-A9SH-01A	-874.429	142.129	-732.3	0.878781	BLCA
TCGA-DK-A1AG-01A	-1748.76	194.117	-1554.64	0.929853	BLCA
TCGA-2F-A9KR-01A	-1435.11	-210.88	-1645.99	0.934702	BLCA
TCGA-DK-AA6U-01A	-1854.5	-396.647	-2251.15	0.962549	BLCA
TCGA-C4-A0F6-01A	-373.917	113.839	-260.078	0.843618	BLCA
TCGA-K4-A3WU-01B	184.201	1561.52	1745.72	0.651498	BLCA
TCGA-CU-A0YN-01A	-111.822	916.942	805.121	0.749712	BLCA
TCGA-FJ-A871-01A	-842.416	-485.807	-1328.22	0.917113	BLCA
TCGA-G2-A2EC-01A	361.151	971.886	1333.04	0.696232	BLCA
TCGA-FD-A5BV-01A	-1058.56	-452.073	-1510.64	0.927457	BLCA
TCGA-E7-A7XN-01A	-895.821	1911.59	1015.77	0.728894	BLCA
TCGA-GU-A764-01A	294.826	1445.39	1740.22	0.652111	BLCA
TCGA-XF-AAN8-01A	2133.43	2204.51	4337.93	0.323145	BLCA
TCGA-XF-A9SZ-01A	627.973	845.837	1473.81	0.681252	BLCA
TCGA-GU-AATO-01A	-87.0766	1160.96	1073.88	0.723028	BLCA
TCGA-ZF-A9RC-01A	4.13544	-232.294	-228.159	0.841093	BLCA
TCGA-ZF-A9R0-01A	-607.694	394.334	-213.36	0.839916	BLCA
TCGA-KQ-A41P-01A	-76.0762	541.421	465.345	0.781772	BLCA
TCGA-4Z-AA7W-01A	-58.4118	2475.47	2417.06	0.573698	BLCA
TCGA-HQ-A5NE-01A	-436.957	354.579	-82.3782	0.829327	BLCA
TCGA-CU-A3KJ-01A	-1045.77	436.621	-609.146	0.870011	BLCA
TCGA-UY-A8OC-01A	350.97	328.515	679.485	0.761788	BLCA
TCGA-E7-A3Y1-01A	-1269.25	-107.62	-1376.87	0.919936	BLCA
TCGA-XF-AAN5-01A	-563.183	1453.07	889.89	0.74142	BLCA
TCGA-G2-AA3D-01A	-2081.88	-342.515	-2424.39	0.969131	BLCA
TCGA-GU-A42R-01A	-1597.99	-648.91	-2246.9	0.962379	BLCA
TCGA-XF-A9SI-01A	727.199	2808.42	3535.62	0.432101	BLCA
TCGA-GV-A3JZ-01A	-360.686	124.841	-235.845	0.841702	BLCA
TCGA-E9-A1NI-01A	728.158	202.398	930.556	0.737401	BRCA
TCGA-A1-A0SP-01A	-6.56012	1072.13	1065.57	0.72387	BRCA
TCGA-A8-A06X-01A	302.891	581.484	884.375	0.741963	BRCA
TCGA-E2-A14T-01A	-50.3193	314.97	264.65	0.7998	BRCA
TCGA-AC-A8OS-01A	1114.97	1093.49	2208.46	0.598504	BRCA
TCGA-A8-A09K-01A	-611.815	762.538	150.722	0.809726	BRCA
TCGA-OL-A5RY-01A	1333.34	2374.03	3707.37	0.40923	BRCA
TCGA-BH-A0DG-01A	1387.1	1185.11	2572.21	0.554897	BRCA
TCGA-B6-A0I9-01A	-357.18	302.015	-55.1651	0.827088	BRCA
TCGA-A2-A0CP-01A	1036.38	422.939	1459.32	0.682807	BRCA
TCGA-A8-A07S-01A	211.492	221.054	432.546	0.784765	BRCA
TCGA-AO-A12H-01A	-59.819	163.611	103.792	0.813749	BRCA
TCGA-AR-A1AU-01A	548.829	94.3018	643.131	0.765234	BRCA
TCGA-D8-A1X9-01A	898.687	759.011	1657.7	0.661246	BRCA
TCGA-A8-A07R-01A	-623.423	-151.602	-775.025	0.881757	BRCA
TCGA-AO-A12C-01A	1114.61	-80.6255	1033.98	0.727062	BRCA
TCGA-V7-A7HQ-01A	243.288	433.967	677.255	0.762	BRCA
TCGA-A2-A1FZ-01A	1121.03	833.101	1954.13	0.627989	BRCA
TCGA-AR-A251-01A	171.368	269.067	440.435	0.784046	BRCA
TCGA-EW-A1PF-01A	1091.38	718.811	1810.19	0.64429	BRCA
TCGA-BH-A18T-01A	-330.051	329.615	-0.435821	0.822546	BRCA
TCGA-AR-A24S-01A	1477.97	1619.12	3097.09	0.489217	BRCA
TCGA-AN-A041-01A	829.728	214.139	1043.87	0.726065	BRCA
TCGA-E2-A1LL-01A	-474.121	-139.481	-613.602	0.870333	BRCA
TCGA-E2-A1IJ-01A	1526.93	1513.63	3040.56	0.496438	BRCA
TCGA-AR-A24O-01A	1590.56	1173.43	2763.99	0.53126	BRCA
TCGA-XX-A899-01A	1231.37	1914.97	3146.34	0.4829	BRCA
TCGA-D8-A1XK-01A	-415.695	937.261	521.566	0.776599	BRCA
TCGA-AC-A5XS-01A	824.923	1630.15	2455.07	0.569119	BRCA
TCGA-BH-A18L-01A	-641.225	-204.255	-845.479	0.886588	BRCA
TCGA-OL-A66J-01A	815.494	474.944	1290.44	0.700707	BRCA
TCGA-PE-A5DD-01A	677.213	885.064	1562.28	0.671688	BRCA
TCGA-AN-A04D-01A	-1077.04	-766.313	-1843.35	0.944606	BRCA
TCGA-4H-AAAK-01A	1123.76	530.15	1653.91	0.661663	BRCA
TCGA-E9-A5FL-01A	338.039	599.64	937.679	0.736694	BRCA
TCGA-E9-A24A-01A	1152.82	1164.04	2316.86	0.585682	BRCA
TCGA-BH-A1FM-01A	798.262	39.9539	838.215	0.746488	BRCA
TCGA-A8-A07C-01A	84.8427	844.017	928.859	0.737569	BRCA
TCGA-AR-A24Q-01A	832.039	947.907	1779.95	0.647679	BRCA
TCGA-AR-A2LE-01A	176.665	216.023	392.688	0.788377	BRCA
TCGA-AR-A0U4-01A	644.769	2152.4	2797.17	0.527128	BRCA
TCGA-GM-A2DN-01A	678.452	1937.13	2615.59	0.549588	BRCA
TCGA-A7-A13D-01A	2.33434	-307.334	-305	0.84714	BRCA
TCGA-D8-A1JG-01B	870.317	1344.98	2215.3	0.5977	BRCA
TCGA-E2-A570-01A	821.863	83.5813	905.444	0.739886	BRCA
TCGA-A2-A04Q-01A	1012.56	2748.75	3761.31	0.401993	BRCA
TCGA-A7-A6VV-01A	938.763	1000.28	1939.05	0.62971	BRCA
TCGA-E2-A1IG-01A	906.176	229.356	1135.53	0.716747	BRCA
TCGA-E9-A1N6-01A	941.04	436.623	1377.66	0.691515	BRCA
TCGA-E9-A1NC-01A	803.896	1731.07	2534.96	0.559437	BRCA
TCGA-A7-A3IZ-01A	-358.71	-154.81	-513.52	0.863005	BRCA
TCGA-AN-A0AK-01A	-393.957	242.031	-151.926	0.834988	BRCA
TCGA-D8-A1JM-01A	-1210.86	145.015	-1065.85	0.901084	BRCA
TCGA-OL-A5S0-01A	770.518	1266.49	2037.01	0.618475	BRCA
TCGA-A8-A06Z-01A	-619.384	-148.093	-767.477	0.881234	BRCA
TCGA-AQ-A54O-01A	-133.032	616.594	483.562	0.780101	BRCA
TCGA-E2-A15S-01A	-857.125	-787.877	-1645	0.934651	BRCA
TCGA-EW-A423-01A	-127.303	993.505	866.202	0.743749	BRCA
TCGA-C8-A273-01A	617.726	168.836	786.563	0.751512	BRCA
TCGA-OL-A5RV-01A	48.4601	-62.4482	-13.988	0.823675	BRCA
TCGA-AC-A2FM-01A	-80.7109	-467.533	-548.244	0.865569	BRCA
TCGA-AO-A0JM-01A	774.783	497.919	1272.7	0.702562	BRCA
TCGA-BH-A0DP-01A	946.633	1026.94	1973.57	0.625765	BRCA
TCGA-A2-A25E-01A	162.151	-5.56864	156.582	0.809221	BRCA
TCGA-B6-A2IU-01A	-229.865	-312.093	-541.958	0.865106	BRCA
TCGA-BH-A18P-01A	350.618	331.372	681.99	0.76155	BRCA
TCGA-E9-A22B-01A	963.457	510.206	1473.66	0.681267	BRCA
TCGA-A2-A0SW-01A	797.894	1731.17	2529.06	0.560154	BRCA
TCGA-E2-A107-01A	-472.583	-14.1835	-486.767	0.861014	BRCA
TCGA-E2-A1B6-01A	92.4901	2781.71	2874.2	0.517486	BRCA
TCGA-D8-A1XW-01A	1159.3	1489.36	2648.67	0.545525	BRCA
TCGA-A7-A0DC-01A	-916.994	-987.662	-1904.66	0.947521	BRCA
TCGA-EW-A6SD-01A	430.337	1231.23	1661.56	0.66082	BRCA
TCGA-AO-A0J3-01A	-929.058	-398.464	-1327.52	0.917072	BRCA
TCGA-AN-A03X-01A	1413.57	680.794	2094.37	0.611837	BRCA
TCGA-A8-A099-01A	302.94	286.013	588.953	0.770329	BRCA
TCGA-E2-A14Z-01A	755.396	1817.03	2572.43	0.55487	BRCA
TCGA-AR-A5QP-01A	575.481	380.768	956.248	0.734848	BRCA
TCGA-AC-A62X-01A	-834.627	-275.531	-1110.16	0.903886	BRCA
TCGA-BH-A42V-01A	776.223	932.747	1708.97	0.655581	BRCA
TCGA-B6-A0RS-01A	396.734	1113.19	1509.92	0.677362	BRCA
TCGA-D8-A1JL-01A	1016.99	1736.2	2753.19	0.532603	BRCA
TCGA-BH-A0DZ-01A	1284.53	1095	2379.53	0.578201	BRCA
TCGA-A8-A06Y-01A	-824.927	-524.257	-1349.18	0.918335	BRCA
TCGA-B6-A1KC-01B	-265.298	-287.691	-552.989	0.865917	BRCA
TCGA-C8-A135-01A	705.822	849.443	1555.26	0.67245	BRCA
TCGA-5L-AAT1-01A	989.912	2040.02	3029.93	0.497791	BRCA
TCGA-AR-A24R-01A	355.481	666.009	1021.49	0.728319	BRCA
TCGA-S3-AA0Z-01A	-169.376	1112.79	943.409	0.736125	BRCA
TCGA-D8-A1J8-01A	774.696	1531.32	2306.02	0.586971	BRCA
TCGA-A2-A0ER-01A	-152.807	176.791	23.9834	0.820502	BRCA
TCGA-E9-A1ND-01A	673.587	2238.72	2912.3	0.512691	BRCA
TCGA-A2-A1G1-01A	946.315	1435.3	2381.61	0.577951	BRCA
TCGA-A2-A0SU-01A	446.688	533.036	979.724	0.732507	BRCA
TCGA-E2-A1LB-01A	424.438	54.5913	479.029	0.780518	BRCA
TCGA-E9-A1RD-01A	487.971	211.61	699.582	0.759874	BRCA
TCGA-OL-A6VQ-01A	932.779	671.652	1604.43	0.667091	BRCA
TCGA-AQ-A04J-01A	982.558	1889.57	2872.13	0.517746	BRCA
TCGA-AQ-A1H3-01A	830.203	715.353	1545.56	0.673504	BRCA
TCGA-A2-A259-01A	803.075	957.21	1760.28	0.649875	BRCA
TCGA-WT-AB44-01A	625.225	498.675	1123.9	0.717937	BRCA
TCGA-B6-A0IN-01A	1011.45	1519.16	2530.61	0.559966	BRCA
TCGA-E9-A1R3-01A	944.534	994.91	1939.44	0.629664	BRCA
TCGA-A8-A086-01A	903.977	116.334	1020.31	0.728438	BRCA
TCGA-AC-A3BB-01A	1236.63	1818.94	3055.57	0.494524	BRCA
TCGA-AC-A2QI-01A	1006.43	1040.67	2047.1	0.61731	BRCA
TCGA-BH-A1F5-01A	122.209	-229.232	-107.023	0.831342	BRCA
TCGA-AC-A3HN-01A	1414.94	1302.84	2717.77	0.536995	BRCA
TCGA-BH-A1FG-01A	-53.6345	125.966	72.3318	0.816424	BRCA
TCGA-BH-A0DV-01A	1792.39	959.126	2751.52	0.53281	BRCA
TCGA-UL-AAZ6-01A	-742.133	67.1207	-675.012	0.874737	BRCA
TCGA-AR-A255-01A	1157.02	962.35	2119.37	0.608929	BRCA
TCGA-LD-A7W6-01A	255.686	442.684	698.37	0.759989	BRCA
TCGA-AR-A24Z-01A	-100.485	103.946	3.46027	0.82222	BRCA
TCGA-A1-A0SO-01A	-1107.04	-572.722	-1679.76	0.936453	BRCA
TCGA-A2-A3XS-01A	144.814	868.933	1013.75	0.729098	BRCA
TCGA-D8-A1X6-01A	276.8	900.491	1177.29	0.712459	BRCA
TCGA-BH-A0HF-01A	1094.38	1068.16	2162.55	0.60389	BRCA
TCGA-A7-A3J0-01A	-628.224	424.299	-203.925	0.839163	BRCA
TCGA-AC-A23C-01A	743.854	887.727	1631.58	0.664117	BRCA
TCGA-LL-A442-01A	-307.015	598.898	291.882	0.797394	BRCA
TCGA-S3-A6ZH-01A	-450.093	188.463	-261.63	0.84374	BRCA
TCGA-AC-A8OR-01A	-915.593	255.054	-660.538	0.873706	BRCA
TCGA-AR-A1AX-01A	924.398	2232.75	3157.15	0.48151	BRCA
TCGA-D8-A1XO-01A	1126.6	784.092	1910.69	0.632937	BRCA
TCGA-E9-A1R2-01A	349.021	460.563	809.584	0.749278	BRCA
TCGA-D8-A27M-01A	1143.83	2023.51	3167.34	0.480198	BRCA
TCGA-AN-A0FY-01A	468.828	-20.9625	447.865	0.783369	BRCA
TCGA-BH-A0DX-01A	1311.51	1221	2532.51	0.559735	BRCA
TCGA-EW-A1IY-01A	1194.51	1600.61	2795.12	0.527383	BRCA
TCGA-A2-A04N-01A	864.033	226.747	1090.78	0.721312	BRCA
TCGA-A2-A0YF-01A	191.273	639.453	830.726	0.747219	BRCA
TCGA-PE-A5DE-01A	671.183	2555.18	3226.37	0.47258	BRCA
TCGA-EW-A1J5-01A	513.951	1591.7	2105.65	0.610525	BRCA
TCGA-AO-A0JE-01A	1494.56	1731.67	3226.23	0.472598	BRCA
TCGA-BH-A1FN-01A	383.608	117.327	500.935	0.778503	BRCA
TCGA-BH-A18V-01A	730.633	1288.24	2018.87	0.620564	BRCA
TCGA-BH-A0BF-01A	1757.19	2362.07	4119.26	0.35335	BRCA
TCGA-B6-A409-01A	-91.8633	442.544	350.68	0.792156	BRCA
TCGA-A2-A0CL-01A	1366.7	2790.74	4157.44	0.348101	BRCA
TCGA-A2-A0CO-01A	1123.73	1914.82	3038.55	0.496694	BRCA
TCGA-AC-A3QP-01A	1075.76	1329.25	2405.01	0.575146	BRCA
TCGA-AC-A2QJ-01A	1233.88	1945.09	3178.97	0.4787	BRCA
TCGA-B6-A0RM-01A	-370.105	-336.918	-707.022	0.877004	BRCA
TCGA-D8-A1JS-01A	-989.387	-288.276	-1277.66	0.914129	BRCA
TCGA-A7-A26J-01A	716.579	348.28	1064.86	0.723942	BRCA
TCGA-A7-A13H-01A	742.292	1590.2	2332.49	0.58382	BRCA
TCGA-AO-A126-01A	1091.73	625.927	1717.65	0.654618	BRCA
TCGA-BH-A6R8-01A	-15.4649	934.712	919.247	0.738521	BRCA
TCGA-A7-A0DB-01C	1144.13	152.437	1296.57	0.700065	BRCA
TCGA-AC-A3TM-01A	218.172	885.571	1103.74	0.719993	BRCA
TCGA-AR-A0TQ-01A	314.801	1234.23	1549.03	0.673127	BRCA
TCGA-GM-A2DH-01A	-33.6704	1600.66	1566.99	0.671175	BRCA
TCGA-B6-A0RI-01A	772.827	336.747	1109.57	0.719399	BRCA
TCGA-A2-A1G0-01A	976.094	853.346	1829.44	0.642126	BRCA
TCGA-A2-A1FX-01A	707.425	624.055	1331.48	0.696396	BRCA
TCGA-A7-A26G-01A	1560.38	1360.38	2920.76	0.511625	BRCA
TCGA-E2-A1LI-01A	-378.061	964.714	586.652	0.770545	BRCA
TCGA-A8-A08P-01A	1049.4	1806.87	2856.27	0.519736	BRCA
TCGA-E2-A1IN-01A	1095.1	116.638	1211.74	0.708902	BRCA
TCGA-BH-A0HA-01A	1346.1	1185.34	2531.45	0.559864	BRCA
TCGA-AO-A1KR-01A	-900.208	455.179	-445.029	0.857882	BRCA
TCGA-3C-AALK-01A	906.31	596.726	1503.04	0.678105	BRCA
TCGA-BH-A0BV-01A	968.249	1087.62	2055.87	0.616297	BRCA
TCGA-E2-A1IH-01A	1649.36	2001.66	3651.02	0.416763	BRCA
TCGA-XX-A89A-01A	1746.19	1729.39	3475.59	0.440031	BRCA
TCGA-E9-A1RH-01A	242.727	137.117	379.844	0.789536	BRCA
TCGA-A8-A085-01A	210.357	-672.374	-462.017	0.859161	BRCA
TCGA-E9-A1N3-01A	-526.357	-585.797	-1112.15	0.904011	BRCA
TCGA-D8-A13Y-01A	-911.011	-960.262	-1871.27	0.945943	BRCA
TCGA-AO-A0JB-01A	319.356	646.175	965.532	0.733923	BRCA
TCGA-AC-A6IV-01A	1714.13	1872.21	3586.34	0.425374	BRCA
TCGA-A8-A09M-01A	248.093	1220.33	1468.42	0.68183	BRCA
TCGA-BH-A0GY-01A	431.642	707.065	1138.71	0.716422	BRCA
TCGA-AR-A2LL-01A	287.31	722.121	1009.43	0.729531	BRCA
TCGA-BH-A208-01A	2040.53	762.936	2803.46	0.526342	BRCA
TCGA-EW-A1PE-01A	966.878	1450.79	2417.67	0.573624	BRCA
TCGA-AO-A125-01A	-1392.58	-462.332	-1854.91	0.945161	BRCA
TCGA-E2-A1B1-01A	1493.91	1620.15	3114.05	0.487044	BRCA
TCGA-BH-A0C0-01A	410.022	2284.17	2694.19	0.539913	BRCA
TCGA-A7-A26I-01B	1458.56	733.722	2192.28	0.600405	BRCA
TCGA-AO-A0JJ-01A	1363.15	1704.24	3067.39	0.493015	BRCA
TCGA-AR-A2LH-01A	790.152	2069.6	2859.75	0.519299	BRCA
TCGA-A2-A3XW-01A	547.535	1324.85	1872.38	0.637281	BRCA
TCGA-AR-A0TS-01A	655.724	2173.36	2829.09	0.523141	BRCA
TCGA-BH-A0AV-01A	1185.96	594.43	1780.39	0.647629	BRCA
TCGA-A8-A07B-01A	569.618	12.9194	582.538	0.77093	BRCA
TCGA-LL-A73Z-01A	935.538	1365.61	2301.15	0.58755	BRCA
TCGA-B6-A402-01A	-411.45	-342.736	-754.187	0.88031	BRCA
TCGA-AR-A0TT-01A	1285.75	2546.04	3831.79	0.392499	BRCA
TCGA-EW-A6SB-01A	-440.103	2272.69	1832.59	0.641772	BRCA
TCGA-AC-A2FB-01A	913.937	2384.77	3298.7	0.463196	BRCA
TCGA-AC-A62V-01A	264.253	262.461	526.714	0.776123	BRCA
TCGA-D8-A1XQ-01A	633.123	1522.52	2155.65	0.604697	BRCA
TCGA-BH-A0DD-01A	-46.098	65.5954	19.4974	0.820878	BRCA
TCGA-Z7-A8R6-01A	-85.5374	186.151	100.614	0.81402	BRCA
TCGA-OL-A5DA-01A	45.3675	347.675	393.043	0.788345	BRCA
TCGA-WT-AB41-01A	266.115	2250.51	2516.62	0.561666	BRCA
TCGA-E2-A1LA-01A	678.447	1782.5	2460.94	0.568409	BRCA
TCGA-AR-A24N-01A	543.437	163.848	707.284	0.759138	BRCA
TCGA-E9-A3QA-01A	336.417	2224.51	2560.93	0.556274	BRCA
TCGA-E2-A15J-01A	-284.446	-167.212	-451.658	0.858382	BRCA
TCGA-LL-A73Y-01A	726.621	1132.94	1859.56	0.638731	BRCA
TCGA-A2-A4RY-01A	807.562	796.501	1604.06	0.667131	BRCA
TCGA-D8-A1XU-01A	938.744	523.061	1461.8	0.682541	BRCA
TCGA-AN-A0FJ-01A	201.907	16.0896	217.997	0.803892	BRCA
TCGA-BH-A0DK-01A	1374.3	1942.79	3317.09	0.460802	BRCA
TCGA-B6-A0IJ-01A	-146	1954.64	1808.64	0.644464	BRCA
TCGA-LL-A7SZ-01A	555.967	2028.85	2584.82	0.553356	BRCA
TCGA-C8-A26Y-01A	-647.129	519.625	-127.505	0.83301	BRCA
TCGA-A8-A06R-01A	1068.07	1062.39	2130.46	0.607637	BRCA
TCGA-AO-A128-01A	634.4	3034.59	3668.99	0.414364	BRCA
TCGA-E2-A1BC-01A	890.894	-173.362	717.532	0.758158	BRCA
TCGA-B6-A0I6-01A	296.183	-71.4231	224.76	0.803301	BRCA
TCGA-BH-A1ET-01A	642.551	405.686	1048.24	0.725623	BRCA
TCGA-A2-A04V-01A	786.604	442.999	1229.6	0.70705	BRCA
TCGA-A7-A2KD-01A	930.935	1097.23	2028.16	0.619494	BRCA
TCGA-A7-A0CE-01A	-360.536	-30.7033	-391.239	0.853798	BRCA
TCGA-D8-A1JE-01A	1438.44	782.031	2220.47	0.597091	BRCA
TCGA-B6-A0WX-01A	1006.99	931.91	1938.9	0.629727	BRCA
TCGA-A7-A4SB-01A	74.9576	-404.009	-329.051	0.849011	BRCA
TCGA-EW-A1J1-01A	85.3272	941.236	1026.56	0.727809	BRCA
TCGA-A2-A0YM-01A	189.04	1079.47	1268.51	0.702999	BRCA
TCGA-A8-A0A4-01A	585.976	-179.722	406.253	0.787151	BRCA
TCGA-A2-A0EM-01A	734.989	132.138	867.127	0.743658	BRCA
TCGA-AR-A24X-01A	564.156	204.192	768.348	0.753273	BRCA
TCGA-C8-A132-01A	1083.89	1503.58	2587.47	0.553032	BRCA
TCGA-AN-A049-01A	778.198	797.578	1575.78	0.670219	BRCA
TCGA-A2-A0SY-01A	1197.89	1259.41	2457.3	0.568849	BRCA
TCGA-B6-A0RU-01A	244.187	-141.279	102.908	0.813824	BRCA
TCGA-AR-A0TX-01A	939.478	1779.48	2718.96	0.536849	BRCA
TCGA-BH-A0HQ-01A	609.859	51.181	661.04	0.763539	BRCA
TCGA-E2-A15C-01A	649.858	273.414	923.272	0.738123	BRCA
TCGA-AQ-A54N-01A	-1403.66	44.0215	-1359.64	0.918941	BRCA
TCGA-A8-A07I-01A	1022.54	814.212	1836.75	0.641303	BRCA
TCGA-B6-A1KI-01A	642.487	-373.202	269.285	0.799391	BRCA
TCGA-B6-A0RH-01A	651.765	303.028	954.794	0.734993	BRCA
TCGA-BH-A5IZ-01A	-364.778	272.901	-91.8764	0.830105	BRCA
TCGA-AN-A0XU-01A	-588.313	685.344	97.0317	0.814325	BRCA
TCGA-LD-A74U-01A	1142.84	1058.65	2201.49	0.599324	BRCA
TCGA-B6-A401-01A	464.211	994.886	1459.1	0.682831	BRCA
TCGA-PL-A8LV-01A	-26.2375	1029.08	1002.84	0.730193	BRCA
TCGA-BH-A0BR-01A	1386.58	1116.33	2502.91	0.563331	BRCA
TCGA-A8-A07G-01A	1191.68	610.699	1802.38	0.645166	BRCA
TCGA-A2-A0EN-01A	1529.16	2140.12	3669.27	0.414326	BRCA
TCGA-OK-A5Q2-01A	712.396	1414.81	2127.2	0.608017	BRCA
TCGA-A8-A084-01A	155.812	-118.751	37.061	0.819403	BRCA
TCGA-BH-A0DS-01A	832.971	1094.71	1927.68	0.631005	BRCA
TCGA-A8-A09I-01A	553.394	1093.75	1647.15	0.662407	BRCA
TCGA-GM-A3XL-01A	-577.735	1472.15	894.416	0.740974	BRCA
TCGA-W8-A86G-01A	222.341	-436.395	-214.054	0.839971	BRCA
TCGA-AO-A12F-01A	496.473	-116.451	380.022	0.78952	BRCA
TCGA-BH-A0HK-01A	745.747	540.161	1285.91	0.701181	BRCA
TCGA-A8-A06Q-01A	-997.507	-469.258	-1466.76	0.925029	BRCA
TCGA-BH-A42U-01A	729.063	1401.29	2130.36	0.60765	BRCA
TCGA-AQ-A04L-01B	477.361	140.458	617.82	0.767621	BRCA
TCGA-AR-A1AO-01A	1633.19	2676.32	4309.51	0.32709	BRCA
TCGA-Z7-A8R5-01A	633.954	1598.33	2232.28	0.5957	BRCA
TCGA-B6-A0I1-01A	-1126.56	-482.107	-1608.66	0.932741	BRCA
TCGA-EW-A1PA-01A	303.899	349.701	653.6	0.764244	BRCA
TCGA-BH-A0W4-01A	528.546	-258.571	269.975	0.79933	BRCA
TCGA-A2-A3XZ-01A	108.864	1875.29	1984.15	0.624553	BRCA
TCGA-A7-A26H-01A	1009.74	841.311	1851.06	0.639691	BRCA
TCGA-E2-A1B0-01A	649.403	807.689	1457.09	0.683046	BRCA
TCGA-BH-A1EU-01A	1490.4	1875.01	3365.41	0.454496	BRCA
TCGA-AC-A23H-01A	216.729	-167.75	48.9787	0.818399	BRCA
TCGA-EW-A1P4-01A	169.02	1568.28	1737.3	0.652436	BRCA
TCGA-E2-A10E-01A	94.9471	301.8	396.748	0.788011	BRCA
TCGA-EW-A1P0-01A	194.753	352.059	546.812	0.774259	BRCA
TCGA-EW-A6S9-01A	628.068	135.765	763.833	0.753709	BRCA
TCGA-A2-A25B-01A	670.158	641.448	1311.61	0.698487	BRCA
TCGA-LL-A6FR-01A	405.956	262.127	668.083	0.762871	BRCA
TCGA-AR-A5QM-01A	939.617	1099.82	2039.43	0.618195	BRCA
TCGA-EW-A1P5-01A	187.463	991.988	1179.45	0.712237	BRCA
TCGA-E2-A14O-01A	-115.733	164	48.2672	0.818459	BRCA
TCGA-AN-A0AR-01A	-749.144	-362.975	-1112.12	0.904009	BRCA
TCGA-E9-A22D-01A	634.313	2545.91	3180.23	0.478538	BRCA
TCGA-A2-A0CS-01A	649.916	513.231	1163.15	0.713915	BRCA
TCGA-E2-A1IF-01A	863.806	548.716	1412.52	0.68781	BRCA
TCGA-E2-A1IE-01A	-340.727	-725.774	-1066.5	0.901126	BRCA
TCGA-BH-A0BW-01A	302.552	1840.88	2143.44	0.606123	BRCA
TCGA-E2-A1AZ-01A	964.694	1504.35	2469.05	0.56743	BRCA
TCGA-D8-A27N-01A	1192.24	1154.23	2346.46	0.582154	BRCA
TCGA-A2-A0CT-01A	-150.155	-43.8906	-194.045	0.838374	BRCA
TCGA-A8-A09R-01A	775.452	1029.16	1804.61	0.644916	BRCA
TCGA-B6-A0RE-01A	-225.002	133.026	-91.9757	0.830113	BRCA
TCGA-E9-A249-01A	-169.398	134.486	-34.912	0.825413	BRCA
TCGA-E2-A1B5-01A	863.773	2629.14	3492.92	0.437745	BRCA
TCGA-A2-A25A-01A	1367.85	1128.35	2496.2	0.564144	BRCA
TCGA-AO-A03O-01A	-147.677	907.288	759.611	0.754116	BRCA
TCGA-E9-A22A-01A	1654.37	1579.9	3234.27	0.471557	BRCA
TCGA-BH-A0GZ-01A	674.631	158.668	833.299	0.746968	BRCA
TCGA-BH-A1FD-01A	580.574	301.459	882.033	0.742193	BRCA
TCGA-A1-A0SH-01A	1482.6	403.753	1886.35	0.6357	BRCA
TCGA-E2-A10A-01A	223.354	282.819	506.174	0.77802	BRCA
TCGA-B6-A0IO-01A	-509.741	252.607	-257.134	0.843386	BRCA
TCGA-BH-A1FR-01A	31.9386	680.255	712.194	0.758669	BRCA
TCGA-D8-A143-01A	-359.171	574.944	215.772	0.804086	BRCA
TCGA-AO-A03R-01A	109.159	1242.02	1351.18	0.694318	BRCA
TCGA-BH-A0E0-01A	-667.783	349.203	-318.58	0.848198	BRCA
TCGA-A8-A0AD-01A	994.842	817.433	1812.28	0.644056	BRCA
TCGA-GM-A2DI-01A	1375.89	2649.48	4025.37	0.366209	BRCA
TCGA-E9-A6HE-01A	727.227	901.402	1628.63	0.664441	BRCA
TCGA-BH-A0B3-01A	624.748	1348.14	1972.89	0.625843	BRCA
TCGA-AR-A0TU-01A	-660.621	1204	543.382	0.774578	BRCA
TCGA-LQ-A4E4-01A	-128.962	-504.1	-633.062	0.871736	BRCA
TCGA-PL-A8LY-01A	-572.239	279.097	-293.142	0.846214	BRCA
TCGA-BH-A1FU-01A	1198.95	1024.77	2223.73	0.596708	BRCA
TCGA-A8-A09D-01A	1503.26	1021.16	2524.42	0.560719	BRCA
TCGA-B6-A3ZX-01A	213.971	2486.46	2700.44	0.539141	BRCA
TCGA-A7-A5ZV-01A	-355.13	586.985	231.854	0.80268	BRCA
TCGA-BH-A0AY-01A	1374.2	1151.58	2525.78	0.560553	BRCA
TCGA-A7-A4SD-01A	494.374	1394.38	1888.75	0.635428	BRCA
TCGA-AO-A03L-01A	763.484	721.145	1484.63	0.680088	BRCA
TCGA-A2-A0EX-01A	987.901	548.805	1536.71	0.674464	BRCA
TCGA-GM-A2DM-01A	-316.699	661.612	344.914	0.792672	BRCA
TCGA-BH-A0DO-01B	185.274	-100.542	84.7316	0.815372	BRCA
TCGA-HN-A2OB-01A	1242.6	284.15	1526.75	0.675542	BRCA
TCGA-A2-A0CM-01A	693.501	1722.34	2415.84	0.573844	BRCA
TCGA-A2-A4S0-01A	-492.366	-277.128	-769.494	0.881374	BRCA
TCGA-BH-A0H9-01A	-25.3402	-53.2102	-78.5504	0.829012	BRCA
TCGA-B6-A0IP-01A	59.0664	373.726	432.792	0.784742	BRCA
TCGA-C8-A12X-01A	97.0671	362.985	460.053	0.782256	BRCA
TCGA-AN-A0AL-01A	858.162	1249.11	2107.27	0.610337	BRCA
TCGA-LD-A9QF-01A	1433.22	2686.21	4119.43	0.353326	BRCA
TCGA-E2-A152-01A	1003.72	483.066	1486.79	0.679856	BRCA
TCGA-BH-A1FE-06A	1160.88	513.279	1674.15	0.659432	BRCA
TCGA-BH-A18N-01A	48.8622	-56.9676	-8.10535	0.823185	BRCA
TCGA-C8-A1HN-01A	44.4535	226.933	271.386	0.799206	BRCA
TCGA-AN-A0FK-01A	68.37	12.462	80.832	0.815703	BRCA
TCGA-B6-A0IE-01A	100.861	-37.2694	63.5915	0.817165	BRCA
TCGA-B6-A400-01A	425.448	988.593	1414.04	0.687648	BRCA
TCGA-GM-A2DB-01A	-414.729	1054.7	639.966	0.765533	BRCA
TCGA-AC-A2FK-01A	409.356	624.585	1033.94	0.727066	BRCA
TCGA-BH-A0HU-01A	-296.609	13.1158	-283.494	0.845458	BRCA
TCGA-D8-A140-01A	334.049	707.77	1041.82	0.726271	BRCA
TCGA-A7-A0CD-01A	82.9272	-269.146	-186.219	0.837747	BRCA
TCGA-D8-A1JF-01A	801.478	540.177	1341.65	0.695323	BRCA
TCGA-A2-A4S1-01A	1464.27	1825.45	3289.71	0.464365	BRCA
TCGA-5T-A9QA-01A	-1432.24	-337.898	-1770.13	0.941024	BRCA
TCGA-AR-A2LK-01A	538.12	411.739	949.859	0.735484	BRCA
TCGA-AR-A1AH-01A	-426.206	-369.122	-795.329	0.883159	BRCA
TCGA-AR-A254-01A	1233.57	1543.07	2776.64	0.529686	BRCA
TCGA-E2-A1IO-01A	1298.35	938.059	2236.41	0.595213	BRCA
TCGA-S3-A6ZF-01A	311.544	805.66	1117.2	0.71862	BRCA
TCGA-B6-A0IB-01A	-648.546	-715.523	-1364.07	0.919198	BRCA
TCGA-A8-A07J-01A	1704.73	1534.65	3239.38	0.470895	BRCA
TCGA-AN-A0FV-01A	491.237	-129.43	361.807	0.791158	BRCA
TCGA-AN-A0XP-01A	491.122	56.2475	547.369	0.774207	BRCA
TCGA-A8-A08Z-01A	1531.47	1196.21	2727.69	0.535767	BRCA
TCGA-E9-A226-01A	783.405	-64.6349	718.77	0.75804	BRCA
TCGA-AR-A1AW-01A	1190.67	3066.84	4257.5	0.334295	BRCA
TCGA-GI-A2C9-01A	338.306	558.742	897.048	0.740714	BRCA
TCGA-EW-A6SA-01A	-854.695	-980.011	-1834.71	0.944189	BRCA
TCGA-E9-A1NG-01A	1872.83	1291.55	3164.38	0.480579	BRCA
TCGA-A8-A07L-01A	229.123	-324.529	-95.4055	0.830393	BRCA
TCGA-E2-A15L-01A	527.145	-87.7163	439.429	0.784138	BRCA
TCGA-D8-A1JI-01A	-349.022	12.5318	-336.49	0.849587	BRCA
TCGA-GM-A2DO-01A	209.686	3049.66	3259.35	0.468308	BRCA
TCGA-EW-A1P6-01A	605.471	-26.4703	579.001	0.77126	BRCA
TCGA-AR-A1AI-01A	-251.606	1795.9	1544.3	0.673641	BRCA
TCGA-AR-A0U3-01A	-475.757	108.293	-367.464	0.851976	BRCA
TCGA-A2-A0ES-01A	1041.68	717.195	1758.87	0.650032	BRCA
TCGA-A8-A06P-01A	1287.41	514.22	1801.63	0.64525	BRCA
TCGA-S3-AA12-01A	-388.465	-272.489	-660.954	0.873735	BRCA
TCGA-E9-A3Q9-01A	438.373	1088.31	1526.68	0.675549	BRCA
TCGA-BH-A0HX-01A	657.066	371.138	1028.2	0.727644	BRCA
TCGA-AC-A3W7-01A	560.462	192.39	752.852	0.754767	BRCA
TCGA-AO-A124-01A	-727.598	185.386	-542.211	0.865125	BRCA
TCGA-AC-A5XU-01A	535.495	22.3099	557.805	0.773237	BRCA
TCGA-LL-A6FQ-01A	33.8957	621.411	655.307	0.764082	BRCA
TCGA-AQ-A1H2-01A	-137.272	301.31	164.038	0.808577	BRCA
TCGA-BH-A0DQ-01A	1360.29	552.368	1912.66	0.632714	BRCA
TCGA-E2-A106-01A	-522.73	-563.204	-1085.93	0.902359	BRCA
TCGA-A2-A25F-01A	2030.65	3305.92	5336.56	0.181453	BRCA
TCGA-AN-A0AT-01A	-458.051	511.249	53.1978	0.818043	BRCA
TCGA-D8-A27T-01A	1255.09	1203.95	2459.04	0.568639	BRCA
TCGA-A2-A04X-01A	353.492	1712.72	2066.21	0.6151	BRCA
TCGA-A2-A3XT-01A	304.458	1701.11	2005.57	0.622095	BRCA
TCGA-AR-A0TY-01A	-339.863	-194.071	-533.934	0.864515	BRCA
TCGA-A2-A0YG-01A	-167.199	66.9851	-100.214	0.830787	BRCA
TCGA-B6-A0WZ-01A	3.82151	-266.626	-262.804	0.843833	BRCA
TCGA-A7-A5ZX-01A	748.963	-3.32827	745.634	0.755462	BRCA
TCGA-AC-A23G-01A	1723.6	1096.34	2819.94	0.524284	BRCA
TCGA-GM-A2DA-01A	1031.96	1591.82	2623.77	0.548584	BRCA
TCGA-B6-A0X1-01A	-592.499	1095.84	503.337	0.778282	BRCA
TCGA-AO-A12E-01A	599.312	680.365	1279.68	0.701833	BRCA
TCGA-AR-A250-01A	1281.51	956.963	2238.47	0.594969	BRCA
TCGA-A8-A06O-01A	478.576	478.683	957.259	0.734748	BRCA
TCGA-AO-A12G-01A	737.672	422.932	1160.6	0.714176	BRCA
TCGA-A7-A3IY-01A	995.026	1376.41	2371.43	0.57917	BRCA
TCGA-BH-A1EY-01A	1320.87	1530.34	2851.21	0.52037	BRCA
TCGA-A8-A079-01A	-233.452	266.474	33.0219	0.819743	BRCA
TCGA-AO-A03P-01A	100.747	-10.6212	90.1255	0.814913	BRCA
TCGA-E2-A572-01A	-596.631	161.085	-435.546	0.857166	BRCA
TCGA-A2-A0YH-01A	1128.21	1691.42	2819.63	0.524323	BRCA
TCGA-E2-A15G-01A	-140.722	-43.7991	-184.521	0.837611	BRCA
TCGA-C8-A12M-01A	-314.353	-0.537175	-314.89	0.84791	BRCA
TCGA-AR-A0TV-01A	-179.099	1265.67	1086.58	0.72174	BRCA
TCGA-A7-A13G-01B	604.42	125.084	729.505	0.757011	BRCA
TCGA-A8-A07E-01A	1365.08	887.846	2252.92	0.593263	BRCA
TCGA-E9-A1N9-01A	372.651	262.152	634.803	0.766021	BRCA
TCGA-BH-A0H3-01A	1099.95	748.878	1848.82	0.639942	BRCA
TCGA-AR-A1AY-01A	-98.1367	12.9356	-85.2011	0.829558	BRCA
TCGA-A2-A0D4-01A	-361	-494.346	-855.345	0.887257	BRCA
TCGA-E9-A5UO-01A	-1159.1	-755.543	-1914.64	0.947989	BRCA
TCGA-GM-A2DL-01A	1185.54	803.137	1988.68	0.624034	BRCA
TCGA-EW-A1PD-01A	844.162	66.6615	910.823	0.739354	BRCA
TCGA-A1-A0SI-01A	1315.34	1126.29	2441.63	0.57074	BRCA
TCGA-A2-A0CV-01A	930.981	1017.86	1948.84	0.628592	BRCA
TCGA-E2-A15E-06A	-490.331	607.792	117.461	0.812581	BRCA
TCGA-AO-A12B-01A	-457.665	-29.0879	-486.753	0.861013	BRCA
TCGA-B6-A408-01A	711.765	1364.57	2076.33	0.613928	BRCA
TCGA-OL-A5D7-01A	-408.694	1770.4	1361.71	0.693205	BRCA
TCGA-A2-A0EW-01A	1329.97	983.701	2313.67	0.586061	BRCA
TCGA-A2-A0T4-01A	1216.9	1230.53	2447.43	0.57004	BRCA
TCGA-C8-A131-01A	579.221	766.259	1345.48	0.69492	BRCA
TCGA-BH-A1EN-01A	358.489	-95.6122	262.876	0.799956	BRCA
TCGA-D8-A3Z5-01A	-48.1308	-22.7008	-70.8315	0.828378	BRCA
TCGA-E9-A247-01A	-273.981	-410.464	-684.445	0.875407	BRCA
TCGA-C8-A12Q-01A	745.072	777.305	1522.38	0.676015	BRCA
TCGA-E2-A1BD-01A	358.677	43.8949	402.572	0.787484	BRCA
TCGA-E9-A1RI-01A	1267.96	455.101	1723.06	0.654018	BRCA
TCGA-E2-A105-01A	-469.752	-351.336	-821.087	0.884926	BRCA
TCGA-D8-A1JK-01A	925.851	1680.87	2606.72	0.550675	BRCA
TCGA-BH-A0BJ-01A	919.991	731.789	1651.78	0.661897	BRCA
TCGA-S3-AA14-01A	744.444	-69.7872	674.657	0.762247	BRCA
TCGA-C8-A26V-01A	126.551	428.617	555.168	0.773482	BRCA
TCGA-BH-A1FB-01A	1336.85	1762.28	3099.13	0.488956	BRCA
TCGA-D8-A1JP-01A	1211.9	873.92	2085.82	0.612828	BRCA
TCGA-E2-A14X-01A	108.495	1282.52	1391.02	0.690097	BRCA
TCGA-BH-A0E2-01A	732.836	373.519	1106.35	0.719727	BRCA
TCGA-PL-A8LZ-01A	1165.14	2060.61	3225.76	0.472659	BRCA
TCGA-LL-A740-01A	1035.92	686.575	1722.49	0.654081	BRCA
TCGA-D8-A1X7-01A	434.735	96.4805	531.216	0.775706	BRCA
TCGA-AO-A0JD-01A	-688.925	488.475	-200.45	0.838886	BRCA
TCGA-D8-A1X5-01A	783.565	781.375	1564.94	0.671398	BRCA
TCGA-E9-A22E-01A	1885.35	1205.63	3090.98	0.489999	BRCA
TCGA-AC-A23E-01A	1596.36	735.979	2332.33	0.583839	BRCA
TCGA-AR-A0U2-01A	-289.418	431.148	141.73	0.8105	BRCA
TCGA-A2-A1FV-01A	135.898	-597.207	-461.31	0.859108	BRCA
TCGA-A8-A09B-01A	422.109	79.3413	501.45	0.778456	BRCA
TCGA-AN-A0XO-01A	272.771	-681.865	-409.094	0.85516	BRCA
TCGA-A7-A425-01A	775.34	969.919	1745.26	0.65155	BRCA
TCGA-A2-A0CZ-01A	1453.72	1184.62	2638.34	0.546795	BRCA
TCGA-GM-A3NY-01A	168.519	321.79	490.309	0.779481	BRCA
TCGA-AR-A0U0-01A	165.797	1807.77	1973.56	0.625766	BRCA
TCGA-AR-A24P-01A	916.146	355.356	1271.5	0.702687	BRCA
TCGA-AN-A0G0-01A	-74.1985	103.314	29.1153	0.820071	BRCA
TCGA-AN-A0AM-01A	346.922	921.017	1267.94	0.703059	BRCA
TCGA-BH-A0E6-01A	0.056326	874.351	874.407	0.742943	BRCA
TCGA-E9-A248-01A	426.486	2058.7	2485.19	0.565478	BRCA
TCGA-B6-A1KN-01A	314.14	240.305	554.444	0.77355	BRCA
TCGA-LL-A9Q3-01A	340.341	925.309	1265.65	0.703298	BRCA
TCGA-A8-A08B-01A	-501.219	667.535	166.317	0.808381	BRCA
TCGA-A1-A0SG-01A	652.852	592.307	1245.16	0.705433	BRCA
TCGA-BH-A0H0-01A	-442.76	-181.841	-624.601	0.871127	BRCA
TCGA-D8-A1XR-01A	145.792	-88.3791	57.4129	0.817687	BRCA
TCGA-C8-A12P-01A	832.172	639.105	1471.28	0.681524	BRCA
TCGA-LL-A50Y-01A	60.5929	976.836	1037.43	0.726714	BRCA
TCGA-AO-A03N-01B	418.833	70.3989	489.232	0.77958	BRCA
TCGA-E2-A1IU-01A	-147.283	345.821	198.538	0.805587	BRCA
TCGA-EW-A1IX-01A	1153.28	534.388	1687.67	0.65794	BRCA
TCGA-A2-A0EV-01A	954.09	1083.67	2037.76	0.618388	BRCA
TCGA-AC-A3W5-01A	1453.2	1787.69	3240.89	0.470701	BRCA
TCGA-AR-A2LN-01A	1402.38	907.82	2310.2	0.586474	BRCA
TCGA-E9-A1QZ-01A	836.645	1831.19	2667.83	0.543165	BRCA
TCGA-BH-A8FY-01A	-670.98	201.349	-469.631	0.859732	BRCA
TCGA-AC-A6IX-06A	122.982	1915.39	2038.37	0.618317	BRCA
TCGA-AR-A1AL-01A	985.417	640.804	1626.22	0.664705	BRCA
TCGA-BH-A42T-01A	405.63	812.259	1217.89	0.708265	BRCA
TCGA-BH-A0B9-01A	-655.888	1703.99	1048.1	0.725637	BRCA
TCGA-AO-A0J8-01A	509.361	895.705	1405.07	0.688604	BRCA
TCGA-BH-A2L8-01A	960.688	2066.76	3027.45	0.498107	BRCA
TCGA-E9-A1N5-01A	1137.84	1083.14	2220.98	0.597031	BRCA
TCGA-A8-A075-01A	593.783	1007.78	1601.57	0.667404	BRCA
TCGA-AN-A0FZ-01A	162.154	-344.654	-182.499	0.837449	BRCA
TCGA-D8-A1XJ-01A	377.649	23.4947	401.144	0.787613	BRCA
TCGA-E2-A15F-01A	-97.2758	161.365	64.0888	0.817123	BRCA
TCGA-A2-A0EP-01A	1900.52	3062	4962.52	0.235147	BRCA
TCGA-BH-A18K-01A	710.8	212.83	923.63	0.738087	BRCA
TCGA-AR-A5QN-01A	631.311	682.088	1313.4	0.698298	BRCA
TCGA-E9-A244-01A	26.1695	19.0931	45.2626	0.818712	BRCA
TCGA-A8-A0A2-01A	683.612	664.194	1347.81	0.694674	BRCA
TCGA-B6-A40C-01A	786.854	654.937	1441.79	0.684685	BRCA
TCGA-AR-A2LQ-01A	1697.81	783.103	2480.92	0.565995	BRCA
TCGA-EW-A1J6-01A	-96.8454	1220.1	1123.26	0.718002	BRCA
TCGA-EW-A1IZ-01A	269.108	2421.56	2690.67	0.540348	BRCA
TCGA-AC-A2FG-01A	369.818	189.945	559.762	0.773055	BRCA
TCGA-A8-A09Z-01A	-86.8548	1209.81	1122.95	0.718033	BRCA
TCGA-EW-A1P1-01A	1648.11	1513.02	3161.13	0.480997	BRCA
TCGA-A8-A0A9-01A	518.123	452.507	970.63	0.733415	BRCA
TCGA-BH-A0DT-01A	742.324	821.74	1564.06	0.671494	BRCA
TCGA-A2-A0T2-01A	151.655	529.507	681.163	0.761628	BRCA
TCGA-A7-A4SA-01A	792.685	1642.29	2434.97	0.571541	BRCA
TCGA-D8-A27F-01A	468.769	190.58	659.348	0.7637	BRCA
TCGA-D8-A146-01A	1118.37	648.765	1767.13	0.64911	BRCA
TCGA-D8-A27E-01A	-2.6649	306.477	303.812	0.796336	BRCA
TCGA-C8-A138-01A	1119.77	1722.32	2842.1	0.521512	BRCA
TCGA-E2-A14V-01A	-205.18	-276.738	-481.918	0.860652	BRCA
TCGA-AC-A5EH-01A	1003.77	873.728	1877.5	0.636702	BRCA
TCGA-A2-A0YL-01A	888.238	729.36	1617.6	0.66565	BRCA
TCGA-E2-A1LK-01A	-1023.98	145.357	-878.618	0.888827	BRCA
TCGA-D8-A13Z-01A	642.903	1176.62	1819.52	0.643242	BRCA
TCGA-D8-A27V-01A	693.301	83.6808	776.982	0.752439	BRCA
TCGA-EW-A3U0-01A	1008.98	2683.15	3692.13	0.41127	BRCA
TCGA-A2-A4S2-01A	623.393	1366.22	1989.61	0.623927	BRCA
TCGA-D8-A1XV-01A	-601.696	-438.82	-1040.52	0.899465	BRCA
TCGA-BH-A1F0-01A	1397.14	2483.16	3880.3	0.385939	BRCA
TCGA-AN-A0FT-01A	788.974	643.789	1432.76	0.68565	BRCA
TCGA-E2-A15K-01A	368.898	1257.5	1626.4	0.664685	BRCA
TCGA-BH-A0DL-01A	122.02	1899.13	2021.15	0.620302	BRCA
TCGA-A2-A0EY-01A	359.795	880.413	1240.21	0.705948	BRCA
TCGA-B6-A0IG-01A	-90.0212	8.10173	-81.9194	0.829289	BRCA
TCGA-BH-A0HI-01A	718.399	476.637	1195.04	0.710629	BRCA
TCGA-E2-A576-01A	-29.5036	252.463	222.959	0.803458	BRCA
TCGA-BH-A201-01A	884.749	8.5254	893.274	0.741086	BRCA
TCGA-D8-A1JB-01A	754.529	1903.38	2657.91	0.544388	BRCA
TCGA-A1-A0SN-01A	868.437	1124.81	1993.25	0.623509	BRCA
TCGA-A8-A08A-01A	635.922	780.56	1416.48	0.687388	BRCA
TCGA-A2-A0YI-01A	1129.16	1781.43	2910.59	0.512907	BRCA
TCGA-AR-A1AN-01A	1131.4	628.709	1760.11	0.649895	BRCA
TCGA-AR-A2LM-01A	1136.96	552.299	1689.26	0.657764	BRCA
TCGA-AR-A5QQ-01A	512.911	2201.36	2714.28	0.537429	BRCA
TCGA-AR-A0TR-01A	-1200.18	-88.2707	-1288.45	0.91477	BRCA
TCGA-GM-A3XG-01A	-123.032	-212.449	-335.481	0.849509	BRCA
TCGA-BH-A1FC-01A	-36.515	1563.66	1527.14	0.6755	BRCA
TCGA-A2-A0D1-01A	-288.104	-356.373	-644.477	0.872556	BRCA
TCGA-EW-A1P7-01A	1172.96	2624.81	3797.77	0.397087	BRCA
TCGA-AR-A1AP-01A	613.634	851.228	1464.86	0.682213	BRCA
TCGA-E2-A150-01A	498.36	1044.65	1543.01	0.67378	BRCA
TCGA-EW-A2FW-01A	138.778	-153.72	-14.9428	0.823755	BRCA
TCGA-AR-A1AV-01A	288.268	46.2077	334.476	0.793605	BRCA
TCGA-A2-A0T1-01A	1398.31	2136.6	3534.91	0.432195	BRCA
TCGA-AO-A0JF-01A	1605.61	1198.08	2803.7	0.526313	BRCA
TCGA-OL-A6VR-01A	-838.575	-410.445	-1249.02	0.912417	BRCA
TCGA-A8-A090-01A	697.57	822.823	1520.39	0.67623	BRCA
TCGA-BH-A0BG-01A	136.079	1589.93	1726.01	0.653691	BRCA
TCGA-AO-A1KP-01A	-481.364	-670.99	-1152.35	0.906518	BRCA
TCGA-LL-A441-01A	411.796	2259.03	2670.82	0.542797	BRCA
TCGA-C8-A133-01A	-1151.19	-165.956	-1317.15	0.916464	BRCA
TCGA-BH-A8FZ-01A	1102.95	1774.68	2877.62	0.517056	BRCA
TCGA-E2-A1II-01A	89.4599	2464.02	2553.48	0.557181	BRCA
TCGA-EW-A6SC-01A	1003.16	777.209	1780.37	0.647631	BRCA
TCGA-AN-A0XT-01A	120.5	-62.9995	57.5002	0.81768	BRCA
TCGA-BH-A0RX-01A	1243.3	2218.15	3461.45	0.441894	BRCA
TCGA-A8-A08X-01A	1092.65	1371.71	2464.36	0.567997	BRCA
TCGA-AO-A03V-01A	2.96726	-9.72248	-6.75523	0.823073	BRCA
TCGA-EW-A1PH-01A	-286.929	232.564	-54.3655	0.827022	BRCA
TCGA-A2-A0ST-01A	667.073	3008.48	3675.55	0.413488	BRCA
TCGA-BH-A0BC-01A	1112.79	1529.76	2642.55	0.546277	BRCA
TCGA-E9-A1NH-01A	1215.95	672.074	1888.02	0.63551	BRCA
TCGA-B6-A0X5-01A	-383.232	-286.633	-669.865	0.874371	BRCA
TCGA-AC-A4ZE-01A	-75.7715	-32.7996	-108.571	0.831469	BRCA
TCGA-A8-A07Z-01A	-263.694	630.374	366.68	0.79072	BRCA
TCGA-OL-A66P-01A	1080.83	2642.99	3723.83	0.407025	BRCA
TCGA-E2-A1LE-01A	1223.29	1510.46	2733.75	0.535015	BRCA
TCGA-C8-A8HR-01A	1420.94	1555.03	2975.97	0.504646	BRCA
TCGA-A8-A09T-01A	564.392	340.448	904.84	0.739945	BRCA
TCGA-BH-A0HB-01A	495.135	1254.17	1749.3	0.651099	BRCA
TCGA-A8-A08G-01A	428.281	506.817	935.099	0.73695	BRCA
TCGA-A2-A0EQ-01A	390.57	2298.63	2689.2	0.540529	BRCA
TCGA-A8-A081-01A	-329.568	1198.63	869.057	0.743468	BRCA
TCGA-AO-A1KO-01A	302.597	50.0139	352.611	0.791983	BRCA
TCGA-BH-A0HW-01A	-1132.39	-978.518	-2110.91	0.956764	BRCA
TCGA-OL-A66H-01A	608.781	1396.39	2005.17	0.622141	BRCA
TCGA-A2-A0T0-01A	406.606	551.769	958.375	0.734637	BRCA
TCGA-AN-A04C-01A	-258.841	448.708	189.867	0.806341	BRCA
TCGA-E2-A573-01A	-32.7733	1878.08	1845.31	0.640339	BRCA
TCGA-AN-A0XS-01A	1137.12	1193.1	2330.22	0.584092	BRCA
TCGA-D8-A3Z6-01A	512.79	56.6179	569.407	0.772156	BRCA
TCGA-EW-A3E8-01B	900.942	1708.53	2609.47	0.550338	BRCA
TCGA-C8-A137-01A	110.857	-576.998	-466.141	0.859471	BRCA
TCGA-GM-A4E0-01A	1581.58	1952.11	3533.69	0.432356	BRCA
TCGA-E2-A1B4-01A	-21.5723	-282.062	-303.634	0.847033	BRCA
TCGA-EW-A2FS-01A	149.055	831.797	980.853	0.732394	BRCA
TCGA-S3-A6ZG-01A	152.403	557.709	710.112	0.758868	BRCA
TCGA-GM-A3XN-01A	1210.83	1124.28	2335.12	0.583507	BRCA
TCGA-EW-A1P8-01A	278.197	1390.65	1668.84	0.660018	BRCA
TCGA-E2-A156-01A	-707.654	-358.072	-1065.73	0.901076	BRCA
TCGA-AC-A8OP-01A	475.294	396.617	871.911	0.743188	BRCA
TCGA-AN-A0FS-01A	884.605	-10.2439	874.361	0.742947	BRCA
TCGA-B6-A0IM-01A	379.581	-39.0189	340.562	0.793061	BRCA
TCGA-E9-A3HO-01A	-134.197	822.863	688.666	0.760914	BRCA
TCGA-D8-A27K-01A	631.738	835.654	1467.39	0.681941	BRCA
TCGA-E9-A2JT-01A	1004.9	3129.6	4134.49	0.351257	BRCA
TCGA-GM-A2DK-01A	821.639	940.561	1762.2	0.649661	BRCA
TCGA-AR-A1AK-01A	1082.28	1668.38	2750.66	0.532917	BRCA
TCGA-E2-A15R-01A	-503.415	-849.603	-1353.02	0.918558	BRCA
TCGA-BH-A18Q-01A	-0.839638	799.338	798.499	0.750355	BRCA
TCGA-E2-A153-01A	1510.93	715.812	2226.75	0.596352	BRCA
TCGA-BH-A0BT-01A	400.902	537.944	938.846	0.736578	BRCA
TCGA-E9-A54Y-01A	-1110.61	124.896	-985.71	0.895921	BRCA
TCGA-E2-A14Q-01A	205.423	205.451	410.874	0.786732	BRCA
TCGA-BH-A0HN-01A	-701.443	28.8093	-672.634	0.874568	BRCA
TCGA-E2-A1IK-01A	-128.223	1172.86	1044.63	0.725987	BRCA
TCGA-E2-A10C-01A	168.573	1285.19	1453.76	0.683403	BRCA
TCGA-A8-A095-01A	289.372	244.172	533.544	0.77549	BRCA
TCGA-A7-A0DB-01A	1041.45	734.95	1776.4	0.648075	BRCA
TCGA-BH-A18J-01A	659.035	162.678	821.713	0.748098	BRCA
TCGA-BH-A28O-01A	1082.37	548.911	1631.28	0.66415	BRCA
TCGA-AC-A3TN-01A	103.766	149.532	253.297	0.800799	BRCA
TCGA-A7-A13E-01A	-102.053	-470.226	-572.278	0.86733	BRCA
TCGA-BH-A0W5-01A	972.832	2081.09	3053.92	0.494734	BRCA
TCGA-GM-A2DD-01A	1248.2	2289.89	3538.09	0.431774	BRCA
TCGA-AN-A0XV-01A	792.244	596.835	1389.08	0.690304	BRCA
TCGA-E2-A1IL-01A	604.026	-174.774	429.251	0.785064	BRCA
TCGA-EW-A2FR-01A	1614.93	783.176	2398.1	0.575974	BRCA
TCGA-3C-AAAU-01A	-611.579	-480.25	-1091.83	0.902731	BRCA
TCGA-AR-A24W-01A	715.788	-139.824	575.963	0.771544	BRCA
TCGA-OL-A5RZ-01A	-471.899	-318.02	-789.919	0.882786	BRCA
TCGA-E9-A1RB-01A	33.4571	154.522	187.979	0.806505	BRCA
TCGA-AN-A0AJ-01A	372.419	1402.59	1775.01	0.648231	BRCA
TCGA-AR-A1AT-01A	556.118	1736.22	2292.34	0.588596	BRCA
TCGA-A8-A09Q-01A	916.004	1474.55	2390.55	0.57688	BRCA
TCGA-A8-A083-01A	-763.68	-171.434	-935.114	0.892597	BRCA
TCGA-AN-A0XL-01A	1107.91	131.706	1239.62	0.706009	BRCA
TCGA-E9-A1RC-01A	-69.5911	-493.136	-562.727	0.866631	BRCA
TCGA-D8-A27I-01A	1347.65	1329.99	2677.65	0.541955	BRCA
TCGA-A2-A04Y-01A	424.833	1330.05	1754.89	0.650477	BRCA
TCGA-PE-A5DC-01A	-61.1708	131.692	70.5211	0.816578	BRCA
TCGA-OL-A5D8-01A	34.9916	465.69	500.682	0.778527	BRCA
TCGA-A7-A26E-01A	1025.99	300.04	1326.03	0.69697	BRCA
TCGA-AN-A0FL-01A	-563.445	-244.267	-807.712	0.88401	BRCA
TCGA-A8-A0A1-01A	1126.22	1748.29	2874.51	0.517447	BRCA
TCGA-AN-A0FN-01A	2086.27	2153.39	4239.66	0.336762	BRCA
TCGA-D8-A1J9-01A	828.273	527.462	1355.74	0.693836	BRCA
TCGA-BH-A1EO-01A	1747.69	1115.92	2863.61	0.518815	BRCA
TCGA-B6-A0I2-01A	-316.129	2008.62	1692.49	0.657406	BRCA
TCGA-E9-A5UP-01A	-1205.04	217.421	-987.618	0.896045	BRCA
TCGA-A2-A0T5-01A	363.48	121.104	484.584	0.780007	BRCA
TCGA-A7-A0DA-01A	418.572	-25.0748	393.497	0.788304	BRCA
TCGA-B6-A0IC-01A	-1513.47	-470.658	-1984.13	0.951186	BRCA
TCGA-BH-A5J0-01A	1161.54	1862.1	3023.65	0.498591	BRCA
TCGA-A2-A0CY-01A	-1005.15	-470.286	-1475.44	0.925512	BRCA
TCGA-E9-A245-01A	-198.641	-262.079	-460.72	0.859064	BRCA
TCGA-GM-A3NW-01A	-24.4142	302.332	277.918	0.798629	BRCA
TCGA-A1-A0SB-01A	-343.102	-1051.98	-1395.08	0.920981	BRCA
TCGA-OL-A66N-01A	699.634	1094.2	1793.84	0.646124	BRCA
TCGA-A2-A0CQ-01A	-45.1324	754.297	709.164	0.758958	BRCA
TCGA-C8-A1HG-01A	496.499	1459.91	1956.41	0.627727	BRCA
TCGA-AC-A2BK-01A	-1292.35	-672.162	-1964.51	0.950293	BRCA
TCGA-A8-A08J-01A	731.946	490.861	1222.81	0.707755	BRCA
TCGA-A8-A09V-01A	587.761	-344.284	243.477	0.801662	BRCA
TCGA-A2-A0T3-01A	-247.913	-425.752	-673.665	0.874641	BRCA
TCGA-C8-A1HK-01A	-259.958	145.454	-114.504	0.831952	BRCA
TCGA-AN-A04A-01A	966.89	237.474	1204.36	0.709665	BRCA
TCGA-E9-A1RG-01A	307.523	727.075	1034.6	0.727	BRCA
TCGA-JL-A3YW-01A	1541.88	1728.02	3269.91	0.466938	BRCA
TCGA-E2-A154-01A	304.664	-328.411	-23.7467	0.824487	BRCA
TCGA-A2-A04U-01A	-159.175	-225.421	-384.596	0.85329	BRCA
TCGA-BH-A0EE-01A	-1063.38	744.291	-319.092	0.848237	BRCA
TCGA-BH-A0H5-01A	827.564	3050.82	3878.38	0.386199	BRCA
TCGA-EW-A1IW-01A	664.036	578.968	1243	0.705657	BRCA
TCGA-AO-A0J4-01A	227.335	1419.78	1647.11	0.662411	BRCA
TCGA-A7-A3J1-01A	908.833	1737.06	2645.9	0.545866	BRCA
TCGA-E9-A243-01A	1330.6	2771.94	4102.54	0.355645	BRCA
TCGA-C8-A134-01A	-42.4162	1163.51	1121.1	0.718223	BRCA
TCGA-D8-A1Y1-01A	1095.65	684.561	1780.21	0.647649	BRCA
TCGA-AO-A12A-01A	746.966	642.764	1389.73	0.690234	BRCA
TCGA-E2-A108-01A	1943.71	2688.68	4632.39	0.281952	BRCA
TCGA-BH-A0E1-01A	271.586	-165.285	106.301	0.813535	BRCA
TCGA-E2-A14U-01A	-503.357	-139.888	-643.246	0.872468	BRCA
TCGA-BH-A0HL-01A	-1019.95	-1109.36	-2129.31	0.957546	BRCA
TCGA-E9-A229-01A	1460.52	953.317	2413.84	0.574084	BRCA
TCGA-A8-A08T-01A	381.222	104.685	485.907	0.779886	BRCA
TCGA-E9-A1RF-01A	1028.48	1338.5	2366.98	0.579703	BRCA
TCGA-A2-A04T-01A	-248.764	1169.95	921.183	0.738329	BRCA
TCGA-E2-A15P-01A	335.626	-69.9871	265.639	0.799713	BRCA
TCGA-C8-A3M8-01A	196.931	-209.667	-12.7362	0.823571	BRCA
TCGA-LL-A5YO-01A	750.617	2797.32	3547.94	0.430469	BRCA
TCGA-OL-A66L-01A	899.957	1390.17	2290.13	0.588858	BRCA
TCGA-OL-A66K-01A	613.633	33.5158	647.149	0.764854	BRCA
TCGA-E2-A1LG-01A	-1005.6	247.327	-758.273	0.880594	BRCA
TCGA-E2-A1LS-01A	-327.041	-250.168	-577.21	0.86769	BRCA
TCGA-A7-A426-01A	659.032	601.432	1260.46	0.703839	BRCA
TCGA-BH-A0B7-01A	1047.74	1685.57	2733.31	0.53507	BRCA
TCGA-AC-A2FO-01A	1139.05	1654.3	2793.35	0.527604	BRCA
TCGA-D8-A27L-01A	1152.89	978.482	2131.37	0.607531	BRCA
TCGA-AC-A2FF-01A	1611.42	1472.31	3083.73	0.490926	BRCA
TCGA-GM-A2D9-01A	546.058	648.264	1194.32	0.710703	BRCA
TCGA-A2-A0D3-01A	-181.813	472.987	291.174	0.797457	BRCA
TCGA-A2-A0EO-01A	1268.32	972.585	2240.91	0.594682	BRCA
TCGA-A2-A0T7-01A	763.938	466.855	1230.79	0.706926	BRCA
TCGA-OL-A6VO-01A	-451.42	507.617	56.1968	0.81779	BRCA
TCGA-BH-A0EI-01A	856.32	-200.217	656.103	0.764007	BRCA
TCGA-A8-A094-01A	736.314	1571.18	2307.5	0.586795	BRCA
TCGA-A8-A092-01A	214.829	181.674	396.503	0.788033	BRCA
TCGA-AC-A3W6-01A	1495.63	1662.19	3157.83	0.481422	BRCA
TCGA-BH-A0BA-01A	521.55	492.63	1014.18	0.729054	BRCA
TCGA-EW-A1OX-01A	-1281.7	-1164.48	-2446.19	0.969915	BRCA
TCGA-A2-A0CR-01A	1066.11	2727.75	3793.86	0.397613	BRCA
TCGA-D8-A1JD-01A	1090.18	786.879	1877.06	0.636752	BRCA
TCGA-C8-A26X-01A	1260.44	2090.12	3350.57	0.456436	BRCA
TCGA-A1-A0SE-01A	626.258	-32.842	593.416	0.769912	BRCA
TCGA-A7-A4SF-01A	-122.843	340.666	217.823	0.803907	BRCA
TCGA-OL-A66O-01A	-176.201	-286.749	-462.95	0.859231	BRCA
TCGA-C8-A26W-01A	670.141	1094.02	1764.16	0.649442	BRCA
TCGA-E2-A9RU-01A	307.709	521.517	829.225	0.747366	BRCA
TCGA-AN-A0FW-01A	391.573	251.91	643.483	0.765201	BRCA
TCGA-D8-A1JC-01A	611.515	659.432	1270.95	0.702745	BRCA
TCGA-C8-A12V-01A	823.49	2939.54	3763.03	0.401761	BRCA
TCGA-A2-A04P-01A	392.163	1283.8	1675.96	0.659232	BRCA
TCGA-BH-A0W3-01A	-400.501	91.8025	-308.699	0.847428	BRCA
TCGA-BH-A0B5-01A	634.457	757.297	1391.75	0.690019	BRCA
TCGA-S3-AA10-01A	315.152	2301.06	2616.21	0.549511	BRCA
TCGA-BH-A0B0-01A	1166.61	1329.09	2495.71	0.564204	BRCA
TCGA-E2-A574-01A	-1161.69	-728.232	-1889.93	0.946828	BRCA
TCGA-AN-A0XN-01A	1750.41	1295.36	3045.77	0.495774	BRCA
TCGA-AN-A0XW-01A	1559.63	1797.09	3356.73	0.455631	BRCA
TCGA-C8-A1HF-01A	951.212	1550.72	2501.93	0.563449	BRCA
TCGA-AR-A2LO-01A	832.255	1450.66	2282.92	0.589713	BRCA
TCGA-D8-A1XA-01A	260.855	251.216	512.071	0.777476	BRCA
TCGA-BH-A0BL-01A	1486.53	1744.22	3230.75	0.472013	BRCA
TCGA-EW-A1J2-01A	1232.47	1022.21	2254.68	0.593055	BRCA
TCGA-BH-A0AZ-01A	1654.5	730.079	2384.57	0.577596	BRCA
TCGA-E9-A227-01A	823.155	1374.25	2197.4	0.599804	BRCA
TCGA-A2-A0D2-01A	229.376	1135.73	1365.1	0.692846	BRCA
TCGA-D8-A1XM-01A	1183.67	1268.84	2452.51	0.569428	BRCA
TCGA-D8-A1Y3-01A	177.176	1250.81	1427.98	0.68616	BRCA
TCGA-C8-A275-01A	485.3	1813.2	2298.5	0.587864	BRCA
TCGA-E2-A3DX-01A	1500.2	1976.64	3476.84	0.439866	BRCA
TCGA-C8-A1HM-01A	32.218	2157.26	2189.48	0.600734	BRCA
TCGA-E2-A158-01A	-1144.93	-390.581	-1535.51	0.928816	BRCA
TCGA-AR-A0TP-01A	-593.65	-642.227	-1235.88	0.911625	BRCA
TCGA-A7-A26F-01B	1312	1418.61	2730.6	0.535406	BRCA
TCGA-A2-A1FW-01A	296.073	-104.894	191.179	0.806227	BRCA
TCGA-E2-A15A-06A	347.908	1721.98	2069.88	0.614675	BRCA
TCGA-BH-A0C7-01B	182.575	367.063	549.638	0.773996	BRCA
TCGA-AR-A1AJ-01A	1237.01	2623.93	3860.95	0.388559	BRCA
TCGA-E9-A1R5-01A	600.579	-57.485	543.094	0.774604	BRCA
TCGA-A8-A09A-01A	899.919	541.687	1441.61	0.684704	BRCA
TCGA-GM-A2DC-01A	-238.72	13.51	-225.21	0.840858	BRCA
TCGA-A2-A3KC-01A	1064.46	779.299	1843.76	0.640513	BRCA
TCGA-AO-A0J9-01A	1405.15	1783.14	3188.29	0.477498	BRCA
TCGA-E2-A14Y-01A	-559.28	-30.7817	-590.062	0.868626	BRCA
TCGA-D8-A4Z1-01A	757.51	453.833	1211.34	0.708943	BRCA
TCGA-3C-AALI-01A	244.607	1144.95	1389.55	0.690253	BRCA
TCGA-E2-A159-01A	548.957	1828.04	2376.99	0.578504	BRCA
TCGA-E2-A155-01A	-486.363	-572.496	-1058.86	0.900639	BRCA
TCGA-A8-A082-01A	299.474	356.994	656.468	0.763972	BRCA
TCGA-E2-A14R-01A	-362.176	1392.73	1030.56	0.727407	BRCA
TCGA-D8-A141-01A	1603.12	2170.36	3773.48	0.400357	BRCA
TCGA-BH-A204-01A	250.863	-435.016	-184.153	0.837581	BRCA
TCGA-E2-A109-01A	283.426	204.65	488.076	0.779687	BRCA
TCGA-C8-A1HJ-01A	-243.973	140.55	-103.423	0.831049	BRCA
TCGA-BH-A0C1-01B	731.538	850.343	1581.88	0.669553	BRCA
TCGA-D8-A1Y2-01A	1705.36	2227.94	3933.3	0.378751	BRCA
TCGA-AR-A2LJ-01A	1071.93	1853.69	2925.62	0.511012	BRCA
TCGA-AC-A2QH-01B	36.0332	-879.421	-843.387	0.886446	BRCA
TCGA-A2-A0YK-01A	1267.97	2123.95	3391.92	0.451027	BRCA
TCGA-E9-A22H-01A	-66.3039	481.682	415.378	0.786324	BRCA
TCGA-E2-A1L8-01A	738.538	461.114	1199.65	0.710152	BRCA
TCGA-BH-A0B8-01A	237.687	47.4198	285.107	0.797994	BRCA
TCGA-BH-A18G-01A	180.361	492.679	673.04	0.762401	BRCA
TCGA-JL-A3YX-01A	-46.4082	-274.604	-321.012	0.848387	BRCA
TCGA-S3-AA17-01A	577.331	2367.23	2944.57	0.50862	BRCA
TCGA-E2-A15M-01A	1656.49	2035.54	3692.03	0.411284	BRCA
TCGA-E2-A56Z-01A	-243.353	-78.766	-322.12	0.848473	BRCA
TCGA-A7-A0CH-01A	355.526	-6.92902	348.597	0.792342	BRCA
TCGA-AR-A0TZ-01A	100.611	-134.996	-34.3852	0.82537	BRCA
TCGA-E2-A15I-01A	387.921	910.941	1298.86	0.699824	BRCA
TCGA-BH-A0B4-01A	1129.37	816.096	1945.47	0.628977	BRCA
TCGA-E2-A15K-06A	-1156.12	-126.106	-1282.23	0.914401	BRCA
TCGA-BH-A0WA-01A	200.264	368.743	569.008	0.772193	BRCA
TCGA-A2-A0ET-01A	-670.157	444.84	-225.317	0.840867	BRCA
TCGA-OL-A5RW-01A	-207.703	552.369	344.665	0.792694	BRCA
TCGA-A7-A13D-01B	107.55	-630.573	-523.023	0.863709	BRCA
TCGA-AN-A0FD-01A	954.637	574.724	1529.36	0.67526	BRCA
TCGA-BH-A0H7-01A	805.6	245.261	1050.86	0.725358	BRCA
TCGA-LL-A5YL-01A	483.329	1189.89	1673.22	0.659535	BRCA
TCGA-A2-A0D0-01A	-871.738	945.225	73.4867	0.816327	BRCA
TCGA-AO-A129-01A	292.684	1580.99	1873.67	0.637135	BRCA
TCGA-BH-A1EW-01A	456.235	976.314	1432.55	0.685673	BRCA
TCGA-AO-A03M-01B	335.159	1530.11	1865.27	0.638085	BRCA
TCGA-B6-A0RP-01A	962.43	743.539	1705.97	0.655914	BRCA
TCGA-E2-A15T-01A	-638.212	-558.599	-1196.81	0.909254	BRCA
TCGA-A2-A4RW-01A	663.815	555.53	1219.34	0.708114	BRCA
TCGA-A8-A08O-01A	490.642	-396.766	93.8763	0.814594	BRCA
TCGA-BH-A18I-01A	1392.57	1257.86	2650.43	0.545308	BRCA
TCGA-BH-A0BM-01A	760.277	255.732	1016.01	0.728871	BRCA
TCGA-E2-A14N-01A	-621.961	861.743	239.781	0.801986	BRCA
TCGA-5L-AAT0-01A	1078.76	1296.3	2375.06	0.578736	BRCA
TCGA-BH-A6R9-01A	2073.6	1953.44	4027.04	0.365981	BRCA
TCGA-EW-A1PG-01A	836.302	151.186	987.489	0.73173	BRCA
TCGA-AN-A03Y-01A	61.8597	530.849	592.709	0.769978	BRCA
TCGA-B6-A0RT-01A	954.668	3102.84	4057.5	0.361815	BRCA
TCGA-A2-A25D-01A	578.855	1965.35	2544.2	0.558312	BRCA
TCGA-A7-A56D-01A	823.623	1063.41	1887.03	0.635623	BRCA
TCGA-D8-A73W-01A	952.566	1054.23	2006.79	0.621954	BRCA
TCGA-AO-A0J5-01A	1288.23	311.876	1600.11	0.667564	BRCA
TCGA-A2-A1G6-01A	570.884	604.762	1175.65	0.712629	BRCA
TCGA-AC-A3OD-01B	1092.02	2162.75	3254.77	0.468901	BRCA
TCGA-A7-A0CJ-01A	-405.083	46.0375	-359.046	0.851329	BRCA
TCGA-A8-A07U-01A	848.169	2350.48	3198.65	0.476162	BRCA
TCGA-D8-A1XS-01A	808.42	354.654	1163.07	0.713922	BRCA
TCGA-B6-A0I8-01A	202.61	-445.256	-242.646	0.842241	BRCA
TCGA-LL-A5YM-01A	142.316	545.171	687.486	0.761027	BRCA
TCGA-E2-A15E-01A	229.321	-417.349	-188.028	0.837892	BRCA
TCGA-D8-A27G-01A	1016.06	992.988	2009.05	0.621695	BRCA
TCGA-BH-A1EX-01A	1080.06	900.595	1980.65	0.624954	BRCA
TCGA-A8-A076-01A	884.231	615.387	1499.62	0.678473	BRCA
TCGA-EW-A1OV-01A	949.965	2639.34	3589.3	0.424981	BRCA
TCGA-B6-A0X7-01A	691.22	-116.576	574.644	0.771667	BRCA
TCGA-B6-A0WT-01A	649.796	-49.3133	600.483	0.769249	BRCA
TCGA-A2-A4S3-01A	31.7865	997.763	1029.55	0.727508	BRCA
TCGA-BH-A0BZ-01A	1298.35	1796.43	3094.77	0.489514	BRCA
TCGA-OL-A5RU-01A	377.685	1638.45	2016.13	0.62088	BRCA
TCGA-D8-A73U-01A	1582.79	2964.66	4547.45	0.293892	BRCA
TCGA-A2-A0YT-01A	-146.164	160.377	14.2125	0.821321	BRCA
TCGA-A1-A0SK-01A	-1380.47	-1260.3	-2640.77	0.976472	BRCA
TCGA-E9-A295-01A	550.536	259.896	810.432	0.749196	BRCA
TCGA-AR-A1AR-01A	1101.31	1873.27	2974.57	0.504822	BRCA
TCGA-D8-A1XY-01A	1014.56	187.978	1202.54	0.709853	BRCA
TCGA-LL-A8F5-01A	31.1036	1101.56	1132.66	0.717041	BRCA
TCGA-E9-A1R6-01A	166.982	-113.919	53.0624	0.818054	BRCA
TCGA-BH-A1FL-01A	160.298	-116.744	43.5538	0.818856	BRCA
TCGA-E9-A1RE-01A	-84.5483	-381.146	-465.695	0.859437	BRCA
TCGA-D8-A1JN-01A	-904.697	135.362	-769.335	0.881363	BRCA
TCGA-D8-A145-01A	869.585	551.72	1421.31	0.686873	BRCA
TCGA-B6-A0IK-01A	25.0098	427.817	452.827	0.782916	BRCA
TCGA-C8-A1HE-01A	145.929	244.807	390.736	0.788554	BRCA
TCGA-A8-A0AB-01A	-215.007	-777.05	-992.057	0.896334	BRCA
TCGA-EW-A1J3-01A	189.678	175.407	365.085	0.790864	BRCA
TCGA-GI-A2C8-01A	1494.37	1192.93	2687.3	0.540763	BRCA
TCGA-A2-A0YJ-01A	-634.324	-327.401	-961.725	0.894351	BRCA
TCGA-A8-A0A7-01A	1530.16	2737.72	4267.88	0.332859	BRCA
TCGA-A8-A08L-01A	171.541	1117.04	1288.58	0.700901	BRCA
TCGA-BH-A0H6-01A	645.923	-144.377	501.546	0.778447	BRCA
TCGA-D8-A1XL-01A	224.119	1665.86	1889.98	0.635288	BRCA
TCGA-E2-A10B-01A	596.78	451.886	1048.67	0.72558	BRCA
TCGA-E9-A228-01A	41.2132	249.951	291.164	0.797457	BRCA
TCGA-A2-A3KD-01A	269.866	268.887	538.753	0.775007	BRCA
TCGA-AQ-A7U7-01A	1604.34	2599.88	4204.22	0.341656	BRCA
TCGA-AO-A1KS-01A	268.967	226.904	495.871	0.77897	BRCA
TCGA-A7-A0DC-01B	98.7721	-427.986	-329.214	0.849023	BRCA
TCGA-BH-A0EB-01A	1285.28	1527.91	2813.19	0.525128	BRCA
TCGA-C8-A12W-01A	993.851	738.703	1732.55	0.652963	BRCA
TCGA-AR-A24L-01A	991.478	102.753	1094.23	0.720962	BRCA
TCGA-EW-A1PB-01A	127.419	2442.27	2569.69	0.555204	BRCA
TCGA-D8-A1JJ-01A	893.889	503.38	1397.27	0.689433	BRCA
TCGA-C8-A12Z-01A	-77.5954	-299.473	-377.069	0.852714	BRCA
TCGA-A8-A09X-01A	1123.63	1730.6	2854.22	0.519993	BRCA
TCGA-AC-A62Y-01A	647.959	1281.45	1929.41	0.630808	BRCA
TCGA-AC-A3YJ-01A	-205.886	804.587	598.7	0.769416	BRCA
TCGA-E9-A22G-01A	-922.216	131.277	-790.939	0.882856	BRCA
TCGA-GM-A5PX-01A	971.441	560.818	1532.26	0.674946	BRCA
TCGA-A2-A4RX-01A	963.508	893.848	1857.36	0.638979	BRCA
TCGA-B6-A0WW-01A	367.924	-60.3566	307.568	0.796002	BRCA
TCGA-A2-A0SV-01A	837.952	1184.76	2022.72	0.620122	BRCA
TCGA-AR-A24U-01A	1273.48	1915.69	3189.17	0.477385	BRCA
TCGA-B6-A0X0-01A	-718.509	-274.502	-993.01	0.896396	BRCA
TCGA-BH-A0EA-01A	891.139	505.581	1396.72	0.689492	BRCA
TCGA-LL-A440-01A	1649.4	1659.12	3308.52	0.461919	BRCA
TCGA-A1-A0SQ-01A	-71.9979	167.751	95.7532	0.814434	BRCA
TCGA-A8-A09N-01A	312.856	219.357	532.213	0.775613	BRCA
TCGA-AC-A3QQ-01B	1024.23	760.85	1785.08	0.647104	BRCA
TCGA-BH-A18V-06A	282.63	2498.73	2781.36	0.529098	BRCA
TCGA-BH-A18H-01A	553.035	1841.59	2394.62	0.576392	BRCA
TCGA-E2-A1LH-01A	615.645	2215.89	2831.53	0.522835	BRCA
TCGA-C8-A27A-01A	-476.956	-413.081	-890.037	0.889594	BRCA
TCGA-E9-A1R4-01A	614.834	1698.43	2313.26	0.58611	BRCA
TCGA-A2-A3XU-01A	-1108.59	-661.49	-1770.08	0.941021	BRCA
TCGA-HN-A2NL-01A	-799.527	618.535	-180.992	0.837328	BRCA
TCGA-BH-A0BO-01A	1342.18	1179.81	2521.99	0.561014	BRCA
TCGA-D8-A1Y0-01A	995.846	1306.27	2302.12	0.587435	BRCA
TCGA-B6-A40B-01A	457.233	281.953	739.186	0.756082	BRCA
TCGA-PL-A8LX-01A	-323.712	403.451	79.739	0.815796	BRCA
TCGA-B6-A1KF-01A	-172.279	-819.85	-992.129	0.896339	BRCA
TCGA-AO-A0J7-01A	-351.756	-471.915	-823.671	0.885103	BRCA
TCGA-EW-A2FV-01A	661.201	1104.16	1765.36	0.649308	BRCA
TCGA-AR-A252-01A	1271.97	2442.77	3714.74	0.408243	BRCA
TCGA-AN-A0XR-01A	-181.929	-290.492	-472.42	0.859941	BRCA
TCGA-A2-A0YC-01A	677.43	593.174	1270.6	0.702781	BRCA
TCGA-A8-A07P-01A	584.287	488.933	1073.22	0.723095	BRCA
TCGA-E9-A3X8-01A	945.325	1515.78	2461.11	0.568389	BRCA
TCGA-AC-A2B8-01A	1272.18	1169.82	2442	0.570694	BRCA
TCGA-AO-A0JL-01A	27.1028	-8.15195	18.9509	0.820924	BRCA
TCGA-D8-A27W-01A	540.95	570.795	1111.74	0.719178	BRCA
TCGA-B6-A0RO-01A	-405.59	-139.864	-545.454	0.865364	BRCA
TCGA-BH-A0DE-01A	1130.72	1028.68	2159.4	0.604258	BRCA
TCGA-D8-A147-01A	-55.685	915.86	860.175	0.74434	BRCA
TCGA-BH-A202-01A	530.095	1052.58	1582.67	0.669467	BRCA
TCGA-BH-A18R-01A	-194.774	379.916	185.142	0.806751	BRCA
TCGA-B6-A0RV-01A	143.79	847.859	991.649	0.731314	BRCA
TCGA-D8-A27P-01A	196.592	-215.766	-19.1741	0.824107	BRCA
TCGA-BH-A0W7-01A	1184.73	1758.35	2943.08	0.508808	BRCA
TCGA-AC-A7VB-01A	-894.794	-849.034	-1743.83	0.939711	BRCA
TCGA-AN-A046-01A	900.39	1510.99	2411.38	0.57438	BRCA
TCGA-A2-A0SX-01A	851.411	1988.71	2840.12	0.52176	BRCA
TCGA-A8-A06N-01A	-1490.11	-538.045	-2028.15	0.953161	BRCA
TCGA-BH-A8G0-01A	1327.55	1792.96	3120.51	0.486216	BRCA
TCGA-BH-A0HP-01A	774.062	695.931	1469.99	0.681662	BRCA
TCGA-BH-A18U-01A	497.551	519.873	1017.42	0.728728	BRCA
TCGA-AN-A0AS-01A	940.937	697.835	1638.77	0.663327	BRCA
TCGA-AO-A0JC-01A	719.741	3643.24	4362.98	0.319664	BRCA
TCGA-BH-A1F2-01A	1090.71	308.195	1398.91	0.689259	BRCA
TCGA-BH-A18M-01A	1026.94	531.803	1558.74	0.672072	BRCA
TCGA-C8-A12L-01A	-286.63	284.476	-2.15372	0.822689	BRCA
TCGA-E9-A1R7-01A	-287.731	-537.62	-825.351	0.885217	BRCA
TCGA-BH-A1FH-01A	1625.39	440.528	2065.92	0.615134	BRCA
TCGA-AR-A24V-01A	1523.11	852.918	2376.03	0.57862	BRCA
TCGA-AC-A6IX-01A	1140.66	998.321	2138.98	0.606643	BRCA
TCGA-D8-A1JH-01A	1235.44	972.214	2207.66	0.598599	BRCA
TCGA-BH-A1FE-01A	1176.95	1561.66	2738.61	0.534413	BRCA
TCGA-A2-A25C-01A	661.528	437.154	1098.68	0.720509	BRCA
TCGA-B6-A0IQ-01A	-624.767	418.512	-206.255	0.839349	BRCA
TCGA-AO-A0JI-01A	-484.492	-122.779	-607.271	0.869875	BRCA
TCGA-B6-A0IA-01A	-818.521	-289.692	-1108.21	0.903763	BRCA
TCGA-E2-A1L7-01A	351.286	1441.61	1792.9	0.646229	BRCA
TCGA-BH-A18F-01A	977.034	852.377	1829.41	0.642129	BRCA
TCGA-C8-A1HI-01A	307.989	83.8192	391.808	0.788457	BRCA
TCGA-A2-A0YD-01A	1462.71	1227.01	2689.73	0.540464	BRCA
TCGA-A8-A06U-01A	-50.7884	635.651	584.862	0.770712	BRCA
TCGA-BH-A18S-01A	-304.26	118.97	-185.29	0.837672	BRCA
TCGA-A8-A08S-01A	94.0778	227.183	321.261	0.794784	BRCA
TCGA-A8-A08C-01A	-18.821	-62.5057	-81.3267	0.82924	BRCA
TCGA-C8-A1HO-01A	-118.643	-205.885	-324.528	0.84866	BRCA
TCGA-AO-A0JG-01A	630.077	1282.01	1912.09	0.632779	BRCA
TCGA-E9-A1NF-01A	1747.93	871.925	2619.85	0.549065	BRCA
TCGA-AO-A0J6-01A	-665.68	1309.95	644.271	0.765126	BRCA
TCGA-LL-A5YP-01A	1162.6	970.376	2132.97	0.607344	BRCA
TCGA-BH-A0DI-01A	1533	1120.37	2653.37	0.544947	BRCA
TCGA-BH-A1FJ-01A	-319.583	-550.19	-869.774	0.888232	BRCA
TCGA-UU-A93S-01A	-752.488	387.068	-365.42	0.851819	BRCA
TCGA-A2-A0YE-01A	-12.6029	-225.439	-238.042	0.841877	BRCA
TCGA-BH-A209-01A	547.153	2369.52	2916.68	0.51214	BRCA
TCGA-OL-A5RX-01A	284.682	567.568	852.25	0.745116	BRCA
TCGA-E2-A15D-01A	531.434	365.388	896.822	0.740737	BRCA
TCGA-D8-A27H-01A	636.726	307.381	944.108	0.736056	BRCA
TCGA-BH-A1F6-01A	433.927	1281.34	1715.27	0.654883	BRCA
TCGA-A1-A0SD-01A	898.978	451.375	1350.35	0.694405	BRCA
TCGA-A7-A26J-01B	1080.59	959.772	2040.37	0.618087	BRCA
TCGA-D8-A1XC-01A	-924.919	-338.011	-1262.93	0.91325	BRCA
TCGA-A2-A04R-01A	38.8563	-565.111	-526.254	0.863948	BRCA
TCGA-LD-A66U-01A	693.508	1423.9	2117.41	0.609158	BRCA
TCGA-E2-A15O-01A	-480.674	-28.2435	-508.917	0.862663	BRCA
TCGA-AR-A24T-01A	1496.89	722.542	2219.44	0.597213	BRCA
TCGA-BH-A0HO-01A	514.119	865.738	1379.86	0.691282	BRCA
TCGA-A7-A6VW-01A	-22.5362	869.87	847.334	0.745597	BRCA
TCGA-BH-A0HY-01A	320.16	-299.691	20.4694	0.820797	BRCA
TCGA-3C-AALJ-01A	519.741	1144.17	1663.91	0.660561	BRCA
TCGA-BH-AB28-01A	525.693	979.439	1505.13	0.677879	BRCA
TCGA-A7-A0CG-01A	1222.06	1466.99	2689.06	0.540547	BRCA
TCGA-A8-A08H-01A	1920.57	2548.26	4468.84	0.304902	BRCA
TCGA-B6-A0WV-01A	-685.644	-952.497	-1638.14	0.934292	BRCA
TCGA-D8-A1XF-01A	-827.097	-390.36	-1217.46	0.910511	BRCA
TCGA-BH-A0BQ-01A	1131.75	1082.28	2214.03	0.597849	BRCA
TCGA-EW-A1PC-01B	-355.165	-336.586	-691.752	0.875925	BRCA
TCGA-A8-A08I-01A	15.656	2236.7	2252.35	0.59333	BRCA
TCGA-B6-A0X4-01A	-1237.58	-922.864	-2160.44	0.958854	BRCA
TCGA-E9-A2JS-01A	231.571	42.1576	273.729	0.798999	BRCA
TCGA-A8-A096-01A	1401.49	1765.21	3166.7	0.48028	BRCA
TCGA-B6-A0WY-01A	690.303	526.005	1216.31	0.708429	BRCA
TCGA-A8-A09E-01A	-190.176	-231.543	-421.72	0.856119	BRCA
TCGA-BH-A1ES-06A	-775.332	-286.735	-1062.07	0.900843	BRCA
TCGA-EW-A1OW-01A	580.3	485.357	1065.66	0.723862	BRCA
TCGA-D8-A1XD-01A	470.535	-744.091	-273.556	0.844678	BRCA
TCGA-E9-A54X-01A	-1751.31	-1048.89	-2800.2	0.98125	BRCA
TCGA-B6-A0RG-01A	82.3775	-342.782	-260.405	0.843643	BRCA
TCGA-A8-A097-01A	921.64	670.615	1592.26	0.668422	BRCA
TCGA-A2-A0CX-01A	1023.3	981.582	2004.88	0.622174	BRCA
TCGA-E9-A5FK-01A	807.9	2404.91	3212.82	0.474332	BRCA
TCGA-C8-A8HQ-01A	1012.14	1135.82	2147.96	0.605595	BRCA
TCGA-BH-A0BP-01A	1166.09	357.204	1523.3	0.675916	BRCA
TCGA-B6-A0RL-01A	-2037.74	-841.194	-2878.93	0.983412	BRCA
TCGA-A8-A08F-01A	846.702	1477.35	2324.05	0.584826	BRCA
TCGA-A2-A0CK-01A	521.485	720.295	1241.78	0.705785	BRCA
TCGA-E9-A1N4-01A	1019.08	1429.81	2448.89	0.569864	BRCA
TCGA-D8-A1XZ-01A	689.817	755.428	1445.24	0.684315	BRCA
TCGA-AR-A1AS-01A	121.728	110.412	232.14	0.802655	BRCA
TCGA-EW-A424-01A	421.684	-286.092	135.592	0.811027	BRCA
TCGA-A7-A3RF-01A	-248.183	-440.821	-689.004	0.875731	BRCA
TCGA-AR-A24H-01A	-162.826	639.111	476.285	0.780769	BRCA
TCGA-A8-A06T-01A	336.917	498.992	835.909	0.746714	BRCA
TCGA-C8-A1HL-01A	789.694	401.803	1191.5	0.710994	BRCA
TCGA-D8-A1X8-01A	877.389	907.977	1785.37	0.647072	BRCA
TCGA-AO-A1KT-01A	766.756	540.582	1307.34	0.698935	BRCA
TCGA-B6-A0RQ-01A	-88.0706	-350.348	-438.419	0.857383	BRCA
TCGA-AR-A1AQ-01A	500.124	1978.51	2478.64	0.566271	BRCA
TCGA-OL-A5D6-01A	1005.36	620.173	1625.53	0.664781	BRCA
TCGA-A8-A091-01A	187.138	122.573	309.711	0.795812	BRCA
TCGA-A7-A4SE-01A	682.927	339.288	1022.22	0.728247	BRCA
TCGA-AC-A2FE-01A	1119.8	2033.02	3152.82	0.482067	BRCA
TCGA-C8-A26Z-01A	139.092	-385.745	-246.653	0.842558	BRCA
TCGA-C8-A12Y-01A	388.79	350.992	739.782	0.756024	BRCA
TCGA-A7-A13F-01A	121.085	213.54	334.625	0.793592	BRCA
TCGA-BH-A28Q-01A	483.53	194.337	677.867	0.761942	BRCA
TCGA-GM-A5PV-01A	-549.216	551.73	2.5147	0.822299	BRCA
TCGA-A7-A4SC-01A	749.201	641.517	1390.72	0.690129	BRCA
TCGA-A8-A09G-01A	177.956	1105.27	1283.23	0.701462	BRCA
TCGA-E2-A15H-01A	141.112	-130.263	10.8482	0.821603	BRCA
TCGA-A7-A13E-01B	1292.35	1507.66	2800.01	0.526773	BRCA
TCGA-B6-A0IH-01A	964.601	1043.63	2008.23	0.621788	BRCA
TCGA-A2-A1G4-01A	-335.005	180.666	-154.339	0.835182	BRCA
TCGA-A8-A093-01A	634.134	-346.986	287.148	0.797813	BRCA
TCGA-C8-A12O-01A	1174.09	859.862	2033.95	0.618827	BRCA
TCGA-AO-A1KQ-01A	326.854	1132.1	1458.95	0.682846	BRCA
TCGA-AR-A256-01A	-63.4891	394.849	331.36	0.793884	BRCA
TCGA-OL-A66I-01A	997.328	2662.92	3660.25	0.415531	BRCA
TCGA-C8-A3M7-01A	756.162	553.893	1310.05	0.69865	BRCA
TCGA-A2-A04W-01A	628.233	305.65	933.883	0.737071	BRCA
TCGA-OL-A97C-01A	468.378	725.013	1193.39	0.710799	BRCA
TCGA-AR-A1AM-01A	690.178	707.551	1397.73	0.689384	BRCA
TCGA-AR-A2LR-01A	756.943	6.63558	763.579	0.753733	BRCA
TCGA-EW-A1OZ-01A	657.581	736.171	1393.75	0.689807	BRCA
TCGA-A1-A0SF-01A	539.783	926.459	1466.24	0.682064	BRCA
TCGA-A1-A0SJ-01A	550.649	195.685	746.334	0.755394	BRCA
TCGA-D8-A1JU-01A	1772.52	1067.02	2839.54	0.521832	BRCA
TCGA-A8-A07F-01A	441.044	478.686	919.73	0.738473	BRCA
TCGA-A7-A6VY-01A	580.069	1474.41	2054.48	0.616458	BRCA
TCGA-A2-A0CU-01A	255.701	-139.851	115.851	0.812719	BRCA
TCGA-E9-A1NE-01A	1072.38	2409.12	3481.5	0.439251	BRCA
TCGA-A7-A0D9-01A	90.3571	-432.29	-341.933	0.850008	BRCA
TCGA-C8-A12K-01A	556.319	2409.2	2965.52	0.50597	BRCA
TCGA-A8-A07O-01A	-222.205	768.03	545.826	0.774351	BRCA
TCGA-C8-A12U-01A	-766.121	898.53	132.409	0.8113	BRCA
TCGA-C8-A8HP-01A	456.802	1764.16	2220.96	0.597033	BRCA
TCGA-A2-A3XV-01A	231.346	473.692	705.038	0.759353	BRCA
TCGA-BH-A0AW-01A	1140.17	2232.57	3372.73	0.453538	BRCA
TCGA-AN-A0FF-01A	620.83	978.456	1599.29	0.667654	BRCA
TCGA-AR-A24M-01A	949.034	295.272	1244.31	0.705522	BRCA
TCGA-E2-A2P6-01A	85.6757	423.949	509.625	0.777702	BRCA
TCGA-C8-A130-01A	521.881	274.635	796.516	0.750547	BRCA
TCGA-C8-A274-01A	-395.752	-7.98888	-403.741	0.854752	BRCA
TCGA-D8-A73X-01A	635.835	276.513	912.347	0.739204	BRCA
TCGA-AO-A0JA-01A	1222.12	807.1	2029.22	0.619372	BRCA
TCGA-LL-A5YN-01A	298.005	2365.3	2663.31	0.543722	BRCA
TCGA-D8-A1XB-01A	891.411	-37.9924	853.419	0.745002	BRCA
TCGA-LL-A6FP-01A	-1020.82	-479.774	-1500.59	0.926904	BRCA
TCGA-A7-A26E-01B	1128.28	459.487	1587.77	0.668911	BRCA
TCGA-A7-A6VX-01A	570.91	182.347	753.258	0.754728	BRCA
TCGA-AC-A6IW-01A	-106.941	2334.77	2227.83	0.596224	BRCA
TCGA-BH-A0C3-01A	1321.1	1222.62	2543.72	0.558371	BRCA
TCGA-E2-A1L9-01A	1413.93	915.207	2329.14	0.58422	BRCA
TCGA-BH-A1EV-01A	510.147	-194.172	315.975	0.795255	BRCA
TCGA-A2-A3XX-01A	91.1817	779.331	870.513	0.743325	BRCA
TCGA-E9-A1NA-01A	940.033	1009.12	1949.16	0.628556	BRCA
TCGA-EW-A1OY-01A	-98.3915	226.104	127.713	0.811703	BRCA
TCGA-BH-A0AU-01A	681.036	550.036	1231.07	0.706897	BRCA
TCGA-B6-A0WS-01A	899.115	1446.22	2345.33	0.582289	BRCA
TCGA-B6-A0I5-01A	346.657	698.241	1044.9	0.725961	BRCA
TCGA-E2-A14P-01A	-382.329	667.832	285.503	0.797959	BRCA
TCGA-GM-A2DF-01A	599.632	1699.12	2298.75	0.587834	BRCA
TCGA-AQ-A04H-01B	-131.635	-183.306	-314.941	0.847914	BRCA
TCGA-AC-A6NO-01A	-39.57	-179.015	-218.585	0.840332	BRCA
TCGA-BH-A0E9-01B	384.404	520.07	904.474	0.739981	BRCA
TCGA-BH-A0B1-01A	625.231	205.757	830.988	0.747194	BRCA
TCGA-AR-A0TW-01A	165.431	1208.61	1374.04	0.691899	BRCA
TCGA-AN-A0FX-01A	299.632	-169.706	129.926	0.811513	BRCA
TCGA-BH-A0BD-01A	760.831	1113.32	1874.15	0.637081	BRCA
TCGA-D8-A1JA-01A	745.999	303.447	1049.45	0.725501	BRCA
TCGA-S3-AA11-01A	-381.434	-526.749	-908.183	0.890808	BRCA
TCGA-AO-A03T-01A	-232.752	704.186	471.435	0.781214	BRCA
TCGA-AC-A3YI-01A	1162.79	808.708	1971.5	0.626002	BRCA
TCGA-BH-A0B2-01A	1497.24	1815.36	3312.61	0.461386	BRCA
TCGA-LL-A7T0-01A	24.3053	709.204	733.509	0.756627	BRCA
TCGA-BH-A0DH-01A	206.88	482.949	689.829	0.760803	BRCA
TCGA-AC-A8OQ-01A	892.324	1513.2	2405.53	0.575083	BRCA
TCGA-C8-A12N-01A	1069.17	767.835	1837.01	0.641274	BRCA
TCGA-AO-A03U-01B	1099.83	1972.54	3072.37	0.492378	BRCA
TCGA-C8-A12T-01A	912.749	446.33	1359.08	0.693483	BRCA
TCGA-AO-A0J2-01A	-176.973	1077.36	900.384	0.740385	BRCA
TCGA-D8-A27R-01A	666.547	905.241	1571.79	0.670653	BRCA
TCGA-A2-A0EU-01A	206.266	-38.2391	168.027	0.808233	BRCA
TCGA-AO-A12D-01A	1148.32	1700.78	2849.1	0.520635	BRCA
TCGA-D8-A1XT-01A	1175.18	883.178	2058.35	0.616009	BRCA
TCGA-A2-A0CW-01A	-446.706	544.911	98.2052	0.814225	BRCA
TCGA-E2-A10F-01A	1314.74	1316.52	2631.26	0.547665	BRCA
TCGA-BH-A0E7-01A	52.8848	-459.378	-406.493	0.854962	BRCA
TCGA-D8-A1XG-01A	-18.4268	-96.0589	-114.486	0.831951	BRCA
TCGA-E9-A1N8-01A	-694.286	-477.327	-1171.61	0.907708	BRCA
TCGA-E2-A2P5-01A	381.959	281.199	663.158	0.763338	BRCA
TCGA-C8-A278-01A	1210.54	1714.85	2925.39	0.511041	BRCA
TCGA-A8-A08R-01A	574.507	1469.35	2043.86	0.617684	BRCA
TCGA-E2-A15A-01A	618.056	899.685	1517.74	0.676517	BRCA
TCGA-D8-A1JT-01A	-308.995	192.218	-116.777	0.832137	BRCA
TCGA-D8-A142-01A	982.113	818.991	1801.1	0.645309	BRCA
TCGA-A2-A3Y0-01A	-332.644	1426.17	1093.52	0.721033	BRCA
TCGA-AQ-A0Y5-01A	1060.33	341.344	1401.68	0.688965	BRCA
TCGA-A8-A07W-01A	405.352	572.551	977.903	0.732689	BRCA
TCGA-A1-A0SM-01A	895.478	471.635	1367.11	0.692633	BRCA
TCGA-AC-A3EH-01A	247.808	289.961	537.769	0.775098	BRCA
TCGA-MS-A51U-01A	809.239	683.6	1492.84	0.679204	BRCA
TCGA-AR-A24K-01A	-150.394	-554.153	-704.548	0.87683	BRCA
TCGA-AC-A2BM-01A	110.711	764.888	875.598	0.742826	BRCA
TCGA-A2-A3XY-01A	1096.01	1572.7	2668.71	0.543057	BRCA
TCGA-E2-A14W-01A	-426.426	-654.716	-1081.14	0.902055	BRCA
TCGA-BH-A1F8-01A	316.804	115.581	432.385	0.784779	BRCA
TCGA-E9-A1RA-01A	385.047	465.429	850.476	0.74529	BRCA
TCGA-A8-A0A6-01A	734.114	1814.1	2548.21	0.557823	BRCA
TCGA-AC-A7VC-01A	925.958	654.637	1580.59	0.669694	BRCA
TCGA-C8-A27B-01A	-112.037	1587.6	1475.56	0.681063	BRCA
TCGA-S3-AA15-01A	1374.16	2477.08	3851.24	0.389871	BRCA
TCGA-BH-A1ES-01A	421.956	-595.399	-173.443	0.836721	BRCA
TCGA-E2-A1L6-01A	489.758	408.36	898.118	0.740609	BRCA
TCGA-E9-A1R0-01A	740.644	619.168	1359.81	0.693405	BRCA
TCGA-BH-A0B6-01A	1039.44	2577.01	3616.45	0.421371	BRCA
TCGA-B6-A0RN-01A	675.21	-165.565	509.645	0.7777	BRCA
TCGA-A8-A09W-01A	772.546	578.513	1351.06	0.694331	BRCA
TCGA-EW-A1P3-01A	432.541	425.356	857.898	0.744563	BRCA
TCGA-A2-A0T6-01A	1649.26	1413.42	3062.68	0.493617	BRCA
TCGA-A7-A5ZW-01A	1296.51	761.317	2057.83	0.61607	BRCA
TCGA-BH-A203-01A	353.452	1058.85	1412.3	0.687833	BRCA
TCGA-DS-A7WI-01A	-1398.17	873.359	-524.813	0.863841	CESC
TCGA-EX-A449-01A	-1755.32	-81.6071	-1836.93	0.944296	CESC
TCGA-VS-A958-01A	-727.057	2262.26	1535.21	0.674627	CESC
TCGA-MY-A5BE-01A	81.6615	3131.93	3213.59	0.474231	CESC
TCGA-C5-A905-01A	-1794.49	114.442	-1680.05	0.936468	CESC
TCGA-Q1-A73Q-01A	-1344.65	41.7328	-1302.92	0.915626	CESC
TCGA-BI-A0VR-01A	-483.05	1631.63	1148.58	0.71541	CESC
TCGA-EK-A2PK-01A	-294.052	2038.07	1744.01	0.651688	CESC
TCGA-FU-A3WB-01A	-1201.52	-151.575	-1353.1	0.918562	CESC
TCGA-MA-AA41-01A	-1328.11	552.644	-775.465	0.881787	CESC
TCGA-IR-A3LK-01A	-1344.78	1029.73	-315.051	0.847923	CESC
TCGA-VS-A952-01A	-1762.49	-63.3501	-1825.84	0.943759	CESC
TCGA-C5-A8YT-01A	53.326	340.496	393.822	0.788275	CESC
TCGA-EA-A5ZD-01A	-419.509	1430.8	1011.29	0.729344	CESC
TCGA-C5-A1MI-01A	-825.509	719.767	-105.742	0.831238	CESC
TCGA-EK-A2RO-01A	-207.489	350.988	143.498	0.810348	CESC
TCGA-FU-A3YQ-01A	16.5838	1828.6	1845.19	0.640352	CESC
TCGA-C5-A7CL-01A	-716.972	526.652	-190.32	0.838075	CESC
TCGA-VS-A9UB-01A	-837.145	2238.78	1401.63	0.688969	CESC
TCGA-C5-A1BM-01A	-346.509	1804.81	1458.3	0.682917	CESC
TCGA-C5-A2LY-01A	-599.381	2187.31	1587.93	0.668894	CESC
TCGA-EA-A50E-01A	330.613	798.773	1129.39	0.717376	CESC
TCGA-ZJ-AAXU-01A	-912.707	1523.11	610.405	0.768318	CESC
TCGA-HM-A6W2-01A	-341.483	309.011	-32.4722	0.825211	CESC
TCGA-C5-A1MQ-01A	67.7101	2047.9	2115.61	0.609367	CESC
TCGA-C5-A1BE-01B	-961.6	547.412	-414.188	0.855547	CESC
TCGA-C5-A1MN-01A	-1360.9	229.332	-1131.57	0.905226	CESC
TCGA-VS-A9U7-01A	-836.782	1553.03	716.25	0.758281	CESC
TCGA-ZJ-AB0I-01A	-1096.55	643.502	-453.05	0.858487	CESC
TCGA-LP-A4AX-01A	-251.121	1975.38	1724.25	0.653885	CESC
TCGA-JW-A5VH-01A	-781.967	-927.493	-1709.46	0.937973	CESC
TCGA-C5-A902-01A	-1411.97	1513.31	101.334	0.813959	CESC
TCGA-FU-A23L-01A	-927.206	1556.99	629.781	0.766494	CESC
TCGA-FU-A3NI-01A	-620.275	590.603	-29.6714	0.824979	CESC
TCGA-VS-A9UT-01A	197.295	2574.5	2771.79	0.53029	CESC
TCGA-C5-A8YR-01A	-700.979	1511	810.025	0.749235	CESC
TCGA-VS-A94X-01A	-1503.62	430.46	-1073.16	0.901549	CESC
TCGA-VS-A8EK-01A	-1557.23	411.203	-1146.02	0.906125	CESC
TCGA-FU-A3HZ-01A	-1023.56	187.799	-835.765	0.885927	CESC
TCGA-ZJ-AAXT-01A	-1227.21	570.267	-656.946	0.873449	CESC
TCGA-C5-A2LT-01A	-288.075	1233.79	945.717	0.735896	CESC
TCGA-WL-A834-01A	-998.228	-89.6227	-1087.85	0.90248	CESC
TCGA-FU-A40J-01A	-808.067	976.884	168.816	0.808164	CESC
TCGA-MU-A5YI-01A	376.494	1077.81	1454.31	0.683344	CESC
TCGA-MA-AA3W-01A	-811.944	2274.09	1462.14	0.682504	CESC
TCGA-EK-A2PG-01A	-2004.17	42.7538	-1961.41	0.950152	CESC
TCGA-UC-A7PG-06A	-758.516	1520.29	761.772	0.753908	CESC
TCGA-EA-A5ZE-01A	19.9326	1610.57	1630.5	0.664235	CESC
TCGA-4J-AA1J-01A	-679.845	98.3322	-581.512	0.868004	CESC
TCGA-C5-A7CH-01A	-957.006	204.145	-752.861	0.880218	CESC
TCGA-C5-A8XH-01A	-919.416	1130.99	211.573	0.804452	CESC
TCGA-JW-A69B-01A	-675.219	821.557	146.338	0.810103	CESC
TCGA-ZX-AA5X-01A	645.811	1536.67	2182.48	0.601555	CESC
TCGA-VS-A9V0-01A	-1524.72	-601.017	-2125.74	0.957395	CESC
TCGA-EA-A97N-01A	-278.362	259.871	-18.4909	0.82405	CESC
TCGA-Q1-A73S-01A	-1351.83	-561.849	-1913.68	0.947944	CESC
TCGA-ZJ-AAXA-01A	-896.875	-38.405	-935.28	0.892608	CESC
TCGA-DS-A0VL-01A	-1125.69	963.627	-162.064	0.835805	CESC
TCGA-C5-A1BN-01B	-1682.7	-312.256	-1994.96	0.951675	CESC
TCGA-EK-A2IR-01A	-1640.87	-899.278	-2540.15	0.97318	CESC
TCGA-C5-A2M1-01A	-1234.57	1394.91	160.337	0.808897	CESC
TCGA-C5-A7CJ-01A	176.688	1558.16	1734.84	0.652709	CESC
TCGA-EA-A1QT-01A	-1046.05	438.244	-607.809	0.869914	CESC
TCGA-VS-A957-01A	-2048.36	-52.022	-2100.38	0.956314	CESC
TCGA-JW-A5VK-01A	-1658.3	-90.7961	-1749.09	0.939974	CESC
TCGA-EK-A2R7-01A	-943.529	1071.25	127.719	0.811703	CESC
TCGA-EA-A4BA-01A	-636.556	-831.848	-1468.4	0.925121	CESC
TCGA-EA-A411-01A	190.731	664.191	854.922	0.744854	CESC
TCGA-HM-A6W2-06A	-1573.2	-715.204	-2288.41	0.964017	CESC
TCGA-C5-A7UE-01A	-1527.06	426.457	-1100.6	0.903284	CESC
TCGA-JW-A5VI-01A	-381.075	980.941	599.865	0.769307	CESC
TCGA-VS-A9UD-01A	-936.376	2355.77	1419.4	0.687077	CESC
TCGA-DS-A0VN-01A	-53.2432	2144.62	2091.38	0.612183	CESC
TCGA-HM-A3JK-01A	649.437	1137.03	1786.47	0.646949	CESC
TCGA-LP-A5U3-01A	-1184.47	985.603	-198.863	0.838759	CESC
TCGA-DG-A2KH-01A	-2401.02	-272.472	-2673.49	0.977496	CESC
TCGA-C5-A2LS-01A	-2161.07	-236.384	-2397.45	0.968149	CESC
TCGA-IR-A3LH-01A	644.595	2619.83	3264.43	0.467649	CESC
TCGA-Q1-A5R3-01A	-1222.78	1205.92	-16.859	0.823914	CESC
TCGA-MA-AA3X-01A	-286.081	1342.04	1055.96	0.724843	CESC
TCGA-VS-A954-01A	-732.647	468.271	-264.375	0.843956	CESC
TCGA-EA-A3HS-01A	-808.695	712.774	-95.9219	0.830436	CESC
TCGA-EA-A3HR-01A	-1013.65	293.314	-720.332	0.877942	CESC
TCGA-ZJ-AB0H-01A	-213.11	1779.16	1566.05	0.671277	CESC
TCGA-JX-A3Q0-01A	-920.874	1416.08	495.201	0.779031	CESC
TCGA-DS-A3LQ-01A	-20.9756	591.291	570.316	0.772071	CESC
TCGA-EK-A2R8-01A	-999.659	468.804	-530.855	0.864288	CESC
TCGA-FU-A3TX-01A	-1099.72	867.316	-232.404	0.84143	CESC
TCGA-EA-A556-01A	-156.401	-350.227	-506.628	0.862493	CESC
TCGA-VS-A9UO-01A	-2375.37	-66.1106	-2441.48	0.969746	CESC
TCGA-EX-A3L1-01A	-479.117	1087.43	608.311	0.768514	CESC
TCGA-C5-A7CM-01A	-947.114	-181.601	-1128.72	0.905048	CESC
TCGA-ZJ-AAXF-01A	-193.029	1616.2	1423.17	0.686674	CESC
TCGA-2W-A8YY-01A	-1066.94	315.18	-751.758	0.880141	CESC
TCGA-VS-A9UR-01A	-1695.54	-135.776	-1831.32	0.944025	CESC
TCGA-C5-A7X3-01A	-276.819	1350.44	1073.62	0.723054	CESC
TCGA-HM-A4S6-01A	-237.265	1599.95	1362.68	0.693102	CESC
TCGA-FU-A770-01A	-1432.91	471.156	-961.754	0.894353	CESC
TCGA-VS-A9UC-01A	-457.526	1099.74	642.211	0.765321	CESC
TCGA-DS-A1OC-01A	-1065.45	1105.7	40.2575	0.819134	CESC
TCGA-EX-A69M-01A	-1102.3	1676.57	574.272	0.771702	CESC
TCGA-C5-A1MK-01A	100.2	710.554	810.754	0.749165	CESC
TCGA-JW-A5VJ-01A	-1279.66	253.89	-1025.77	0.898518	CESC
TCGA-EX-A1H6-01B	-1048.34	159.206	-889.132	0.889534	CESC
TCGA-EA-A3Y4-01A	-577.104	2126.41	1549.3	0.673097	CESC
TCGA-JW-A5VL-01A	-980.272	1494.47	514.202	0.77728	CESC
TCGA-EA-A1QS-01A	804.191	740.659	1544.85	0.673581	CESC
TCGA-EK-A2PM-01A	-1352.19	-1083.68	-2435.87	0.969545	CESC
TCGA-JX-A3PZ-01A	-328.848	1476.63	1147.78	0.715492	CESC
TCGA-DG-A2KK-01A	-1203.78	697.599	-506.181	0.86246	CESC
TCGA-VS-A8QM-01A	79.5914	2159.36	2238.95	0.594913	CESC
TCGA-C5-A7CO-01A	-1438.83	605.05	-833.781	0.885792	CESC
TCGA-VS-A9UH-01A	365.521	2344.52	2710.04	0.537952	CESC
TCGA-EA-A439-01A	48.6388	188.356	236.995	0.80223	CESC
TCGA-EK-A3GJ-01A	-1033.53	1578.91	545.377	0.774392	CESC
TCGA-EA-A3HQ-01A	-370.016	1356.19	986.177	0.731862	CESC
TCGA-EA-A6QX-01A	-815.172	1120.89	305.713	0.796167	CESC
TCGA-C5-A7UI-01A	-650.815	1699.2	1048.38	0.725609	CESC
TCGA-ZJ-AAXD-01A	-529.545	229.255	-300.291	0.846772	CESC
TCGA-LP-A4AV-01A	-102.785	1751.09	1648.31	0.662279	CESC
TCGA-VS-A950-01A	-906.819	338.913	-567.906	0.867011	CESC
TCGA-C5-A3HD-01B	-2020.71	-234.457	-2255.16	0.962708	CESC
TCGA-DS-A5RQ-01A	-883.011	1103	219.992	0.803717	CESC
TCGA-VS-A9UP-01A	-1325.51	-1125.58	-2451.09	0.97009	CESC
TCGA-C5-A7CG-01A	-375.663	2626.77	2251.11	0.593477	CESC
TCGA-MY-A5BD-01A	-1703.67	-41.2672	-1744.93	0.939766	CESC
TCGA-C5-A1M6-01A	-1485.27	-551.52	-2036.79	0.953543	CESC
TCGA-VS-A8QF-01A	-671.555	1122.44	450.887	0.783093	CESC
TCGA-EK-A2RE-01A	-1276.05	-324.129	-1600.18	0.932292	CESC
TCGA-UC-A7PG-01A	-782.298	251.011	-531.287	0.86432	CESC
TCGA-VS-AA62-01A	-433.21	2024.69	1591.48	0.668506	CESC
TCGA-C5-A2M2-01A	-1902.1	-112.081	-2014.18	0.952538	CESC
TCGA-MA-AA3Y-01A	-412.526	1755.01	1342.48	0.695236	CESC
TCGA-MY-A913-01A	-876.043	1117.82	241.78	0.80181	CESC
TCGA-C5-A7CK-01A	-501.096	-504.804	-1005.9	0.897233	CESC
TCGA-UC-A7PI-01A	-1671.5	-31.899	-1703.4	0.937665	CESC
TCGA-C5-A7X5-01A	-1273.17	-417.091	-1690.26	0.936993	CESC
TCGA-DG-A2KJ-01A	-645.639	1798.03	1152.39	0.715019	CESC
TCGA-VS-A9V3-01A	-980.844	1108.61	127.768	0.811699	CESC
TCGA-DS-A7WF-01A	-833.015	21.5887	-811.427	0.884265	CESC
TCGA-C5-A8XK-01A	-1258.69	496.505	-762.186	0.880866	CESC
TCGA-EA-A5FO-01A	-2290.91	-522.399	-2813.31	0.98162	CESC
TCGA-VS-A9UZ-01A	-1220.5	548.894	-671.605	0.874495	CESC
TCGA-EK-A2IP-01A	-1433.59	437.849	-995.74	0.896574	CESC
TCGA-VS-A94W-01A	-617.466	1824.04	1206.58	0.709436	CESC
TCGA-DS-A1OB-01A	-775.566	756.563	-19.0036	0.824093	CESC
TCGA-EA-A410-01A	-253.552	246.984	-6.56799	0.823057	CESC
TCGA-EX-A8YF-01A	-983.891	1474.37	490.478	0.779466	CESC
TCGA-EK-A2H0-01A	-1741.41	510.278	-1231.13	0.911339	CESC
TCGA-VS-A9UV-01A	-1510.69	161.464	-1349.23	0.918338	CESC
TCGA-LP-A7HU-01A	-661.607	1261.27	599.659	0.769326	CESC
TCGA-VS-A8EI-01A	-707.288	1212.78	505.492	0.778083	CESC
TCGA-BI-A0VS-01A	-480.134	868.847	388.713	0.788736	CESC
TCGA-DS-A0VM-01A	-495.696	763.33	267.635	0.799537	CESC
TCGA-IR-A3LB-01A	-1.83226	492.54	490.708	0.779445	CESC
TCGA-VS-A8EC-01A	-2055.31	-1147.71	-3203.02	0.990925	CESC
TCGA-VS-A9V2-01A	-780.306	1467.38	687.069	0.761066	CESC
TCGA-EK-A3GN-01A	-1936.19	-492.019	-2428.21	0.969269	CESC
TCGA-IR-A3LA-01A	-832.521	271.702	-560.819	0.866492	CESC
TCGA-C5-A7X8-01A	151.027	824.56	975.587	0.73292	CESC
TCGA-EK-A2RL-01A	-1462.97	-102.094	-1565.07	0.930415	CESC
TCGA-C5-A0TN-01A	-1090.26	535.504	-554.759	0.866047	CESC
TCGA-FU-A57G-01A	405.139	-45.5928	359.546	0.791361	CESC
TCGA-EK-A2PI-01A	-793.928	-357.518	-1151.45	0.906462	CESC
TCGA-Q1-A73P-01A	-1090.68	829.26	-261.419	0.843723	CESC
TCGA-C5-A1MP-01A	341.664	1943.04	2284.71	0.589501	CESC
TCGA-VS-A8EL-01A	-279.017	2036.19	1757.17	0.650222	CESC
TCGA-C5-A1BQ-01C	-853.598	1413.89	560.294	0.773005	CESC
TCGA-ZJ-AAXI-01A	-1575.98	419.779	-1156.2	0.906756	CESC
TCGA-FU-A23K-01A	-362.731	1486.29	1123.56	0.717971	CESC
TCGA-Q1-A6DT-01A	-1224.28	90.6515	-1133.63	0.905354	CESC
TCGA-EK-A2H1-01A	-146.242	1535.17	1388.93	0.690319	CESC
TCGA-C5-A1M5-01A	-842.686	1351.85	509.161	0.777745	CESC
TCGA-EA-A44S-01A	-719.787	1130.38	410.591	0.786758	CESC
TCGA-EA-A78R-01A	-271.459	1102.89	831.427	0.747151	CESC
TCGA-C5-A7XC-01A	-430.19	1323.87	893.683	0.741046	CESC
TCGA-VS-A9V4-01A	-1683.42	-136.283	-1819.7	0.943461	CESC
TCGA-EK-A2RA-01A	-1327.97	1692.81	364.838	0.790886	CESC
TCGA-EX-A1H5-01A	-1234.9	117.088	-1117.81	0.904366	CESC
TCGA-VS-A953-01A	-1593.41	497.904	-1095.5	0.902963	CESC
TCGA-MA-AA3Z-01A	-1498.87	1253.04	-245.824	0.842492	CESC
TCGA-VS-A959-01A	-832.966	1149.98	317.015	0.795162	CESC
TCGA-FU-A3EO-01A	-851.619	918.354	66.7354	0.816899	CESC
TCGA-BI-A20A-01A	-596.462	1568.92	972.454	0.733233	CESC
TCGA-DS-A1OD-01A	-187.763	2413.96	2226.2	0.596417	CESC
TCGA-C5-A1M9-01A	-1392.87	221.192	-1171.67	0.907711	CESC
TCGA-Q1-A6DW-01A	-973.092	543.903	-429.189	0.856685	CESC
TCGA-C5-A3HF-01A	-709.369	826.348	116.979	0.812623	CESC
TCGA-VS-A8Q9-01A	-1648.08	264.775	-1383.3	0.920306	CESC
TCGA-Q1-A5R2-01A	-422.476	1533.22	1110.75	0.719279	CESC
TCGA-VS-A8Q8-01A	-814.513	1461.54	647.027	0.764866	CESC
TCGA-C5-A1BJ-01A	-459.468	1290.46	830.993	0.747193	CESC
TCGA-Q1-A6DV-01A	-1723.28	247.467	-1475.82	0.925533	CESC
TCGA-EK-A3GK-01A	-1918.25	503.585	-1414.66	0.922097	CESC
TCGA-IR-A3LF-01A	-928.123	611.106	-317.017	0.848076	CESC
TCGA-C5-A1M7-01A	-826.286	1155.92	329.631	0.794038	CESC
TCGA-EK-A2PL-01A	-1503.35	394.717	-1108.63	0.90379	CESC
TCGA-LP-A4AU-01A	-893.935	814.853	-79.0821	0.829056	CESC
TCGA-ZJ-AAXJ-01A	-1434.42	605.875	-828.546	0.885435	CESC
TCGA-VS-A94Z-01A	-336.205	2238.27	1902.06	0.633918	CESC
TCGA-EK-A2GZ-01A	-1373.56	590.836	-782.724	0.882289	CESC
TCGA-JW-A852-01A	-1411.7	777.977	-633.719	0.871784	CESC
TCGA-VS-A9V5-01A	-1304.11	-140.742	-1444.85	0.923803	CESC
TCGA-ZJ-AAXB-01A	-706.749	-280.982	-987.731	0.896053	CESC
TCGA-EK-A2R9-01A	-39.373	1414.67	1375.3	0.691766	CESC
TCGA-C5-A3HE-01A	-700.715	1665.84	965.128	0.733964	CESC
TCGA-ZJ-A8QR-01A	-1435.51	516.256	-919.257	0.891545	CESC
TCGA-EK-A2RC-01A	-315.551	1477.57	1162.02	0.71403	CESC
TCGA-C5-A1ML-01A	-975.398	623.598	-351.799	0.85077	CESC
TCGA-FU-A5XV-01A	-1191	394.505	-796.497	0.883239	CESC
TCGA-EA-A43B-01A	-548.811	1492.74	943.927	0.736074	CESC
TCGA-MA-AA42-01A	-365.099	2824.18	2459.08	0.568634	CESC
TCGA-VS-A9UJ-01A	-1488.46	-974.37	-2462.83	0.970507	CESC
TCGA-VS-A9V1-01A	-1639.05	421.075	-1217.98	0.910542	CESC
TCGA-JW-AAVH-01A	-1742.04	70.2931	-1671.75	0.93604	CESC
TCGA-VS-A8EJ-01A	-1234.31	308.208	-926.1	0.892	CESC
TCGA-Q1-A73O-01A	-853.612	1005.63	152.021	0.809614	CESC
TCGA-FU-A2QG-01A	-1752.33	483.28	-1269.05	0.913616	CESC
TCGA-DS-A1O9-01A	38.6788	1700.63	1739.3	0.652212	CESC
TCGA-VS-A8QA-01A	-2029.09	409.238	-1619.86	0.933332	CESC
TCGA-C5-A1MH-01A	18.6329	1978.67	1997.3	0.623044	CESC
TCGA-XS-A8TJ-01A	-658.378	862.109	203.732	0.805135	CESC
TCGA-C5-A1ME-01A	-1096.37	1025.73	-70.6468	0.828363	CESC
TCGA-C5-A2LZ-01A	-1401.11	981.683	-419.429	0.855945	CESC
TCGA-GH-A9DA-01A	-763.14	1021.14	258.001	0.800385	CESC
TCGA-VS-A8QH-01A	-1463.24	-24.5227	-1487.77	0.926196	CESC
TCGA-VS-A9U6-01A	-730.692	996.183	265.491	0.799726	CESC
TCGA-C5-A8YQ-01A	-1165.26	499.152	-666.109	0.874103	CESC
TCGA-DS-A1OA-01A	-423.157	1399.97	976.816	0.732797	CESC
TCGA-HG-A2PA-01A	-599.221	907.791	308.571	0.795913	CESC
TCGA-EA-A3QD-01A	354.018	2614.22	2968.24	0.505625	CESC
TCGA-C5-A7UC-01A	-1460.59	-339.588	-1800.18	0.942507	CESC
TCGA-MA-AA43-01A	-325.885	188.977	-136.907	0.833772	CESC
TCGA-Q1-A73R-01A	-1109.92	-278.087	-1388.01	0.920576	CESC
TCGA-PN-A8MA-01A	-560.039	655.223	95.1841	0.814483	CESC
TCGA-C5-A2LV-01A	-607.402	1403.74	796.341	0.750564	CESC
TCGA-VS-A9UQ-01A	-768.206	80.3346	-687.872	0.87565	CESC
TCGA-MY-A5BF-01A	-1027.89	1347.69	319.801	0.794914	CESC
TCGA-JX-A3Q8-01A	-1248.07	980.015	-268.059	0.844246	CESC
TCGA-VS-A9UM-01A	-169.663	1335.08	1165.42	0.713681	CESC
TCGA-VS-A8EH-01A	-1627.77	39.158	-1588.61	0.931676	CESC
TCGA-LP-A4AW-01A	211.556	374.447	586.003	0.770606	CESC
TCGA-C5-A1MJ-01A	194.687	601.275	795.962	0.750601	CESC
TCGA-UC-A7PD-01A	-1260.06	333.566	-926.49	0.892026	CESC
TCGA-EK-A2RK-01A	-1140.25	1216.32	76.0707	0.816107	CESC
TCGA-Q1-A5R1-01A	-1448.86	332.141	-1116.71	0.904297	CESC
TCGA-VS-A9U5-01A	-1292.01	1192.31	-99.704	0.830745	CESC
TCGA-EA-A3QE-01A	-533.288	2159.57	1626.28	0.664698	CESC
TCGA-EK-A3GM-01A	-1888.4	-238.033	-2126.43	0.957425	CESC
TCGA-EA-A3HT-01A	145.836	908.288	1054.12	0.725029	CESC
TCGA-IR-A3L7-01A	-1266.28	-434.715	-1700.99	0.937542	CESC
TCGA-C5-A2LX-01A	-259.113	2247.09	1987.98	0.624114	CESC
TCGA-MU-A51Y-01A	-113.37	1932.08	1818.71	0.643332	CESC
TCGA-JX-A5QV-01A	-1334.28	969.008	-365.276	0.851808	CESC
TCGA-FU-A3HY-01A	-1687.55	-145.02	-1832.57	0.944085	CESC
TCGA-MU-A8JM-01A	-929.627	1113.61	183.984	0.806851	CESC
TCGA-RA-A741-01A	-605.269	1594.32	989.049	0.731574	CESC
TCGA-C5-A1BF-01B	-270.066	1094	823.933	0.747882	CESC
TCGA-C5-A3HL-01A	-1259.78	325.851	-933.932	0.892519	CESC
TCGA-EK-A2RN-01A	-914.423	1400.63	486.205	0.779859	CESC
TCGA-C5-A901-01A	-706.883	645.496	-61.3872	0.827601	CESC
TCGA-VS-A9UI-01A	-1276.96	1213.11	-63.8499	0.827804	CESC
TCGA-VS-A9UY-01A	-1011.29	924.774	-86.5185	0.829666	CESC
TCGA-C5-A1MF-01A	-607.227	1301.82	694.593	0.760349	CESC
TCGA-VS-A9UL-01A	-1897.96	-1187.5	-3085.45	0.988458	CESC
TCGA-ZJ-AAXN-01A	-789.719	1039.11	249.391	0.801142	CESC
TCGA-ZJ-A8QQ-01A	-1487.19	428.068	-1059.13	0.900656	CESC
TCGA-C5-A8XI-01A	-1008.98	1089.43	80.4504	0.815736	CESC
TCGA-C5-A8XJ-01A	-229.602	425.531	195.929	0.805814	CESC
TCGA-EA-A5ZF-01A	-372.615	-281.173	-653.788	0.873223	CESC
TCGA-IR-A3LC-01A	-1052.53	631.278	-421.256	0.856084	CESC
TCGA-C5-A1BK-01B	-514.618	2342.36	1827.74	0.642318	CESC
TCGA-DR-A0ZM-01A	-328.188	1919.38	1591.2	0.668537	CESC
TCGA-EK-A2RB-01A	-1373.35	485.295	-888.052	0.889461	CESC
TCGA-VS-A8EB-01A	-974.908	888.609	-86.2998	0.829648	CESC
TCGA-VS-A94Y-01A	-691.093	594.041	-97.0513	0.830528	CESC
TCGA-ZJ-AAX8-01A	298.213	1436.84	1735.05	0.652686	CESC
TCGA-VS-A8QC-01A	-476.734	402.955	-73.7792	0.828621	CESC
TCGA-C5-A907-01A	-1037.84	999.569	-38.2717	0.825692	CESC
TCGA-EK-A2RM-01A	-340.367	90.9214	-249.445	0.842779	CESC
TCGA-VS-A9UU-01A	-1573.6	138.361	-1435.24	0.923261	CESC
TCGA-C5-A7UH-01A	-804.936	636.539	-168.397	0.836315	CESC
TCGA-C5-A1M8-01A	-1205.53	-13.4857	-1219.02	0.910605	CESC
TCGA-DS-A7WH-01A	-26.8481	129.164	102.316	0.813875	CESC
TCGA-IR-A3LI-01A	-2380.67	-363.139	-2743.81	0.979622	CESC
TCGA-DR-A0ZL-01A	-1744.8	48.9423	-1695.86	0.937279	CESC
TCGA-DS-A0VK-01A	-766.991	83.6667	-683.325	0.875328	CESC
TCGA-IR-A3LL-01A	-542.864	2198.33	1655.47	0.661491	CESC
TCGA-HM-A3JJ-01A	55.0784	1131.75	1186.83	0.711476	CESC
TCGA-EK-A2RJ-01A	-720.977	1507.91	786.929	0.751476	CESC
TCGA-FU-A3TQ-01A	-755.228	977.585	222.358	0.803511	CESC
TCGA-DG-A2KL-01A	461.471	1082.75	1544.22	0.67365	CESC
TCGA-C5-A8ZZ-01A	265.117	-189.08	76.0372	0.81611	CESC
TCGA-EA-A5O9-01A	-1382.73	685.885	-696.842	0.876285	CESC
TCGA-LP-A5U2-01A	-1318.69	350.249	-968.443	0.894792	CESC
TCGA-JW-A5VG-01A	-1238.92	1204.81	-34.108	0.825347	CESC
TCGA-ZJ-AAX4-01A	-398.36	1692.67	1294.31	0.700302	CESC
TCGA-EA-A3HU-01A	-499.493	2255.32	1755.83	0.650372	CESC
TCGA-R2-A69V-01A	251.836	2985.87	3237.71	0.471112	CESC
TCGA-DG-A2KM-01A	601.652	3404.35	4006	0.368852	CESC
TCGA-EX-A69L-01A	-275.001	2130.03	1855.03	0.639242	CESC
TCGA-ZJ-A8QO-01A	-134.652	1651.83	1517.18	0.676578	CESC
TCGA-C5-A1BL-01A	-1188.85	1276.54	87.6891	0.815121	CESC
TCGA-C5-A1BI-01B	-253.888	1675.47	1421.58	0.686844	CESC
TCGA-UC-A7PF-01A	-278.176	1926.05	1647.88	0.662326	CESC
TCGA-VS-A8EG-01A	-1687.11	226.015	-1461.1	0.924713	CESC
TCGA-ZD-A8I3-01A	-771.173	-319.044	-1090.22	0.90263	CHOL
TCGA-W5-AA30-01A	-70.201	846.606	776.405	0.752495	CHOL
TCGA-W5-AA38-01A	-871.291	392.687	-478.604	0.860404	CHOL
TCGA-YR-A95A-01A	-624.044	-44.5387	-668.583	0.874279	CHOL
TCGA-W5-AA36-01A	-395.718	320.768	-74.9496	0.828717	CHOL
TCGA-W5-AA2U-01A	-414.4	379.63	-34.7698	0.825401	CHOL
TCGA-ZH-A8Y2-01A	-731.685	372.188	-359.496	0.851363	CHOL
TCGA-3X-AAVB-01A	638.559	1031.27	1669.83	0.659909	CHOL
TCGA-W5-AA2Q-01A	-760.526	-509.266	-1269.79	0.91366	CHOL
TCGA-W5-AA2Z-01A	35.5284	531.092	566.62	0.772416	CHOL
TCGA-3X-AAVA-01A	-257.096	471.554	214.458	0.804201	CHOL
TCGA-ZH-A8Y6-01A	-1006.02	-652.263	-1658.28	0.935342	CHOL
TCGA-ZH-A8Y1-01A	-237.405	384.536	147.131	0.810035	CHOL
TCGA-ZU-A8S4-01A	48.7751	1803.88	1852.65	0.63951	CHOL
TCGA-W5-AA2R-01A	-65.4329	1721.25	1655.82	0.661453	CHOL
TCGA-W5-AA2H-01A	190.603	3472.96	3663.57	0.415089	CHOL
TCGA-W5-AA39-01A	-1311.99	-508.404	-1820.39	0.943495	CHOL
TCGA-W5-AA2O-01A	-1150.01	140.774	-1009.24	0.89745	CHOL
TCGA-3X-AAVC-01A	-682.167	698.808	16.6417	0.821118	CHOL
TCGA-3X-AAVE-01A	-232.791	1733.48	1500.69	0.678358	CHOL
TCGA-W5-AA2X-01A	-1661.68	-854.302	-2515.98	0.972358	CHOL
TCGA-ZH-A8Y5-01A	-702.083	-605.588	-1307.67	0.915906	CHOL
TCGA-W5-AA33-01A	33.8741	1151.05	1184.93	0.711672	CHOL
TCGA-ZH-A8Y8-01A	-136.422	1170.88	1034.45	0.727014	CHOL
TCGA-WD-A7RX-01A	-202.195	1562.33	1360.14	0.693371	CHOL
TCGA-W5-AA34-01A	-984.873	441.083	-543.79	0.865241	CHOL
TCGA-W6-AA0S-01A	-120.356	1017	896.64	0.740755	CHOL
TCGA-4G-AAZO-01A	-811.022	460.835	-350.187	0.850646	CHOL
TCGA-W5-AA31-01A	-248.642	295.807	47.1655	0.818552	CHOL
TCGA-W5-AA2W-01A	-880.601	361.24	-519.362	0.863438	CHOL
TCGA-ZH-A8Y4-01A	-798.576	-61.6362	-860.212	0.887586	CHOL
TCGA-W5-AA2T-01A	-1163.51	-646.939	-1810.45	0.94301	CHOL
TCGA-4G-AAZT-01A	-319.4	721.668	402.268	0.787512	CHOL
TCGA-3X-AAV9-01A	770.04	1904	2674.04	0.5424	CHOL
TCGA-W5-AA2I-01A	-1934.69	-694.586	-2629.28	0.976107	CHOL
TCGA-W5-AA2G-01A	-225.43	642.236	416.805	0.786195	CHOL
TCGA-DM-A288-01A	-1486.9	-501.414	-1988.31	0.951375	COAD
TCGA-QL-A97D-01A	-1182.25	673.47	-508.777	0.862653	COAD
TCGA-CM-6164-01A	-617.686	352.75	-264.936	0.844	COAD
TCGA-G4-6299-01A	-61.1572	1028.49	967.329	0.733744	COAD
TCGA-F4-6463-01A	36.223	216.464	252.687	0.800853	COAD
TCGA-AZ-4615-01A	-12.761	1390.38	1377.62	0.69152	COAD
TCGA-AA-3549-01A	-679.863	542.949	-136.914	0.833773	COAD
TCGA-AY-4071-01A	-254.52	1308.54	1054.02	0.725039	COAD
TCGA-CM-4752-01A	-187.106	1026.28	839.175	0.746395	COAD
TCGA-DM-A1D9-01A	-1195.5	-403.095	-1598.59	0.932207	COAD
TCGA-AA-3688-01A	-802.289	366.925	-435.365	0.857153	COAD
TCGA-AA-3854-01A	-1018.16	168.467	-849.69	0.886874	COAD
TCGA-A6-3809-01A	-116.98	1437.62	1320.64	0.697537	COAD
TCGA-CM-6165-01A	133.036	591.257	724.293	0.757511	COAD
TCGA-CM-4751-01A	-313.555	932.574	619.019	0.767508	COAD
TCGA-A6-5659-01A	-468.119	-130.044	-598.162	0.869215	COAD
TCGA-AA-3494-01A	-945.856	266.157	-679.699	0.87507	COAD
TCGA-CM-4750-01A	-728.11	306.379	-421.731	0.85612	COAD
TCGA-AZ-4682-01B	-1007.88	83.5045	-924.38	0.891886	COAD
TCGA-G4-6625-01A	82.4409	1642.04	1724.48	0.65386	COAD
TCGA-DM-A0XF-01A	-670.367	163.996	-506.371	0.862474	COAD
TCGA-AA-3529-01A	-932.401	92.2258	-840.175	0.886228	COAD
TCGA-AA-3949-01A	372.637	2077.5	2450.14	0.569713	COAD
TCGA-AA-3848-01A	-945.563	343.48	-602.083	0.869499	COAD
TCGA-CA-6715-01A	-1324.98	-517.635	-1842.61	0.94457	COAD
TCGA-AA-3818-01A	-903.267	205.813	-697.454	0.876329	COAD
TCGA-AA-3710-01A	-31.5718	2002.71	1971.14	0.626043	COAD
TCGA-AA-3950-01A	496.513	1820.15	2316.66	0.585706	COAD
TCGA-AA-A00N-01A	279.209	672.034	951.243	0.735346	COAD
TCGA-A6-6138-01A	239.442	1534.03	1773.48	0.648402	COAD
TCGA-DM-A28E-01A	-1733.2	-441.132	-2174.33	0.959431	COAD
TCGA-D5-6538-01A	-1453.3	-880.616	-2333.91	0.965771	COAD
TCGA-AA-A00K-01A	-832.283	318.107	-514.176	0.863054	COAD
TCGA-AA-3715-01A	509.183	1753.53	2262.71	0.592106	COAD
TCGA-AA-3506-01A	-415.412	899.973	484.561	0.78001	COAD
TCGA-AU-3779-01A	-134.237	1059.76	925.527	0.737899	COAD
TCGA-CK-5916-01A	-81.9462	1419.79	1337.85	0.695725	COAD
TCGA-QG-A5Z1-01A	-363.252	-146.286	-509.537	0.862709	COAD
TCGA-AD-6890-01A	-636.579	208.493	-428.086	0.856602	COAD
TCGA-A6-2685-01A	685.827	1365.87	2051.7	0.616779	COAD
TCGA-AA-A00W-01A	-1801.71	6.3131	-1795.39	0.942272	COAD
TCGA-CK-5914-01A	-577.851	194.478	-383.372	0.853197	COAD
TCGA-A6-2686-01A	230.068	1872.79	2102.86	0.61085	COAD
TCGA-CA-5255-01A	-1639.39	-325.04	-1964.43	0.95029	COAD
TCGA-A6-A5ZU-01A	140.892	849.518	990.41	0.731438	COAD
TCGA-NH-A50V-01A	-56.8378	603.535	546.697	0.77427	COAD
TCGA-QG-A5YX-01A	-1635.26	-241.888	-1877.14	0.946222	COAD
TCGA-A6-2677-01A	-1375.56	-378.118	-1753.67	0.940204	COAD
TCGA-CA-6717-01A	681.626	1402.1	2083.73	0.613071	COAD
TCGA-A6-6649-01A	-164.365	719.04	554.675	0.773528	COAD
TCGA-NH-A6GC-01A	-306.714	-117.922	-424.636	0.85634	COAD
TCGA-AA-3562-01A	-408.551	557.469	148.917	0.809881	COAD
TCGA-A6-4105-01A	20.9481	1125.96	1146.91	0.715582	COAD
TCGA-A6-6141-01A	-598.213	842.58	244.367	0.801583	COAD
TCGA-AA-A00R-01A	-239.443	2004.18	1764.73	0.649378	COAD
TCGA-AZ-4684-01A	-71.9529	923.758	851.805	0.74516	COAD
TCGA-CK-6747-01A	-628.918	322.867	-306.05	0.847222	COAD
TCGA-AU-6004-01A	-20.0881	1146.83	1126.74	0.717646	COAD
TCGA-A6-2672-01B	-97.217	1250.03	1152.81	0.714976	COAD
TCGA-QG-A5Z2-01A	-1633.62	808.215	-825.408	0.885221	COAD
TCGA-A6-6780-01A	-522.567	1651.42	1128.85	0.71743	COAD
TCGA-F4-6459-01A	380.637	296.438	677.075	0.762017	COAD
TCGA-AA-3970-01A	-863.96	824.325	-39.6343	0.825804	COAD
[truncated: 8,328 more rows]
