# Supplementary material for: A pan-cancer analysis of molecular characteristics and oncogenic role of gasdermins
Source: Cancer Cell Int. 2022 Feb 14;22:80. doi: 10.1186/s12935-022-02483-4 (PMC8842873; doi:10.1186/s12935-022-02483-4)
Supplement: Supplementary file 13 — Additional file 13: Data S6. The correlation between the expression of GSDM genes and DNAss/RNAss. [file 12935_2022_2483_MOESM13_ESM.xlsx]

## Sheet: Sheet1
RNAssCor
CancerType	GSDMD	GSDMC	GSDMB	GSDMA	GSDME	PJVK
ACC	-0.194679	-0.00477059	-0.305808	-0.169346	-0.0954868	-0.144198
BLCA	-0.105557	-0.0625301	0.0752732	0.0175914	-0.173928	-0.101687
BRCA	-0.0501375	0.120493	0.115735	-0.0576854	-0.400013	-0.254106
CESC	-0.0215033	0.0236965	0.00508034	-0.0921515	-0.235763	-0.0392429
CHOL	0.260232	-0.248134	0.388674	-0.500129	-0.291892	0.224968
COAD	0.035599	-0.173915	0.210183	0.000210746	-0.539235	-0.0130248
DLBC	-0.0314807	-0.0216023	-0.0281155	-0.0603561	-0.102366	-0.1269
ESCA	0.0609662	-0.262701	0.136614	-0.123274	-0.281112	-0.14659
GBM	-0.327557	-0.063039	0.089663	-0.177522	-0.173996	-0.0348722
HNSC	0.0361782	-0.0431459	0.258244	-0.215459	-0.233817	0.132183
KICH	-0.302289	0.182784	0.00526557	-0.254035	-0.420604	0.121154
KIRC	0.00518193	-0.0221809	-0.195256	-0.0631374	0.168125	-0.184253
KIRP	-0.0598831	-0.0114352	-0.273799	-0.0676135	0.0209065	-0.389583
LAML	-0.136904	0.189537	-0.15213	-0.168761	-0.164573	0.294229
LGG	-0.663907	-0.306475	-0.0715369	-0.274755	-0.254101	-0.0502126
LIHC	0.26955	-0.0585449	0.183823	-0.140208	0.0101952	0.00953186
LUAD	-0.0358627	0.115955	-0.161216	-0.213488	-0.301431	-0.125635
LUSC	-0.186111	-0.124972	0.0889506	-0.28871	-0.448768	0.113414
MESO	0.0889382	0.147319	0.0235766	0.135223	-0.00804755	-0.0725978
OV	-0.0282008	-0.125741	0.0665073	-0.192594	-0.322745	-0.0513901
PAAD	0.2796	-0.156738	0.239702	0.0878349	-0.427909	-0.121882
PCPG	-0.665923	-0.326602	-0.235979	-0.316832	-0.00029162	0.181793
PRAD	-0.24744	-0.312485	-0.135979	0.0559255	-0.751108	-0.420149
READ	0.0398603	-0.18854	0.130935	-0.104749	-0.553533	0.0482875
SARC	0.188531	0.128315	-0.0226081	-0.0740837	0.0459048	-0.0182261
SKCM	-0.19577	-0.161172	-0.179321	-0.23606	0.075829	-0.163218
STAD	0.306529	0.0455562	0.29264	-0.0285567	-0.41812	-0.251188
TGCT	-0.526122	-0.193979	-0.382637	-0.480637	-0.374119	-0.401811
THCA	-0.142641	0.120989	-0.294712	-0.39437	-0.316402	-0.236391
THYM	0.610241	-0.0881505	0.350627	0.010141	-0.311102	-0.594224
UCEC	0.0759503	-0.0400082	-0.0899913	-0.212427	-0.247164	-0.266959
UCS	0.0374573	-0.0957621	0.00225564	-0.243626	0.0949419	-0.266986
UVM	0.0720113	0.0930294	-0.132185	-0.239215	-0.039428	0.082255
DNAssCor.cor
CancerType	GSDMD	GSDMC	GSDMB	GSDMA	GSDME	PJVK
ACC	0.135017	0.21586	-0.147435	0.134458	0.073964	0.0880259
BLCA	-0.124251	-0.121845	0.0846668	-0.0588656	-0.232823	-0.00468707
BRCA	0.00959963	0.0572039	0.0489316	0.0154492	-0.0271712	-0.0837201
CESC	-0.371313	0.231111	-0.194396	0.134897	-0.0757819	-0.191098
CHOL	-0.363449	0.205663	0.467696	0.112741	0.0110682	-0.164221
COAD	0.0711102	-0.143887	0.0690485	-0.0227374	-0.21696	0.01189
DLBC	-0.309596	0.152518	0.0471125	-0.182371	-0.0524316	0.12234
ESCA	-0.242913	-0.053381	-0.14298	-0.0814544	-0.0218007	-0.150419
GBM	-0.21563	-0.026162	0.123416	-0.16321	0.0362423	0.250576
HNSC	-0.280556	-0.0952966	-0.00518379	-0.0841632	-0.102715	0.0724675
KICH	0.0971612	0.257234	0.153342	-0.00386949	-0.327473	0.0518315
KIRC	-0.0893947	0.0883987	-0.0799813	-0.00296411	-0.191696	0.0205648
KIRP	0.0227715	0.27364	0.255053	0.0643011	-0.0697101	0.120507
LAML	-0.115264	0.271487	-0.0519773	-0.0145023	0.112584	-0.101171
LGG	0.400881	-0.18378	-0.00402533	0.0839332	0.0222679	0.0101909
LIHC	-0.0524527	0.0564245	0.118501	-0.0504229	-0.0805213	0.00161085
LUAD	-0.104974	0.0252552	-0.0380231	-0.0499703	-0.199274	-0.0547374
LUSC	-0.188123	0.0634468	-0.0119993	-0.178344	-0.145303	0.0205804
MESO	-0.191018	0.249447	0.00842493	0.17898	-0.282457	-0.227473
OV	0.642857	-0.214286	-0.714286	-0.357143	0	-0.464286
PAAD	0.0401922	0.0327449	-0.00752635	0.0220196	0.0207457	0.00116325
PCPG	-0.354211	-0.150971	-0.206669	-0.131314	0.234651	0.244389
PRAD	0.134092	0.142642	0.224134	0.0047793	0.102343	0.26518
READ	0.00333056	-0.00312827	-0.00609038	-0.224477	-0.11079	0.175234
SARC	-0.143283	0.0821423	-0.0165861	0.0470274	-0.0760863	-0.157289
SKCM	0.0736817	0.0663702	-0.0859612	-0.0736122	0.264058	0.0509883
STAD	0.0671987	-0.0381669	0.0343647	-0.174337	-0.0193761	-0.00861515
TGCT	-0.550662	-0.404614	0.0349876	-0.331665	0.0602301	-0.443679
THCA	0.051447	-0.188693	0.135654	0.349389	0.248549	0.102731
THYM	-0.293819	0.408629	-0.4834	0.107691	0.208759	0.436896
UCEC	-0.0875304	-0.0408758	-0.0539677	0.0290247	-0.165834	0.0607695
UCS	0.0220096	-0.0498975	-0.137731	-0.107389	-0.0419686	-0.0150376
UVM	0.51301	0.228063	-0.17459	0.073418	0.0279887	-0.0189405
RNAssCor.pval
CancerType	GSDMD	GSDMC	GSDMB	GSDMA	GSDME	PJVK
ACC	0.0876628	0.966935	0.00666874	0.138285	0.404844	0.207382
BLCA	0.033961	0.209683	0.130894	0.72434	0.0004532	0.0411028
BRCA	0.0986533	6.87051e-05	0.000133445	0.0573821	0	2.35123e-17
CESC	0.70914	0.681026	0.929784	0.10941	3.56647e-05	0.49595
CHOL	0.125188	0.144217	0.0197846	0.0021513	0.0843458	0.186491
COAD	0.455191	0.000238746	8.74653e-06	0.996475	0	0.784802
DLBC	0.831429	0.883967	0.849256	0.682789	0.487526	0.388888
ESCA	0.443368	0.000821359	0.0849694	0.120346	0.000334152	0.0644077
GBM	1.83704e-05	0.419743	0.250352	0.0222425	0.0250746	0.655251
HNSC	0.42129	0.337475	6.07886e-09	1.35515e-06	1.50626e-07	0.0031842
KICH	0.0155034	0.147999	0.967108	0.0428068	0.000601978	0.33939
KIRC	0.906672	0.61587	8.57848e-06	0.152899	0.000131059	2.71691e-05
KIRP	0.314396	0.847847	3.08556e-06	0.256075	0.725575	1.39919e-11
LAML	0.100556	0.0224118	0.0677972	0.0424438	0.0480142	0.000347102
LGG	0	7.76762e-13	0.102211	1.63944e-10	4.27736e-09	0.251581
LIHC	1.5687e-07	0.261316	0.000387143	0.0069094	0.844968	0.85494
LUAD	0.419325	0.00886351	0.000264586	1.24031e-06	4.80428e-12	0.00455332
LUSC	3.76719e-05	0.00582996	0.0500449	8.75739e-11	0	0.0123888
MESO	0.414733	0.175868	0.829111	0.214037	0.94132	0.505796
OV	0.648094	0.0412614	0.281423	0.00169557	9.68249e-08	0.405402
PAAD	0.000428505	0.0507806	0.00264128	0.275235	3.48953e-08	0.129496
PCPG	0	6.80322e-06	0.0013781	1.31468e-05	0.99689	0.014144
PRAD	2.98105e-08	1.32199e-12	0.00252564	0.215604	0	0
READ	0.620911	0.0184179	0.103224	0.192913	0	0.549035
SARC	0.00239424	0.0394403	0.717606	0.235696	0.462605	0.77063
SKCM	1.94984e-05	0.000445542	9.34435e-05	2.18446e-07	0.100231	0.00038185
STAD	3.1275e-09	0.387292	1.63839e-08	0.587955	0	1.40543e-06
TGCT	0	0.0155854	1.09226e-06	2.46047e-10	1.94562e-06	2.81058e-07
THCA	0.00132205	0.00648552	1.76366e-11	3.06694e-20	4.42142e-13	8.36425e-08
THYM	0	0.34043	0.000102255	0.912734	0.000607638	0
UCEC	0.0815229	0.359335	0.0389356	8.59781e-07	1.0008e-08	5.55928e-10
UCS	0.783526	0.481573	0.986992	0.0703923	0.48535	0.0469869
UVM	0.524814	0.411779	0.241938	0.0325929	0.727908	0.467448
DNAssCor.pval
CancerType	GSDMD	GSDMC	GSDMB	GSDMA	GSDME	PJVK
ACC	0.238024	0.057685	0.19728	0.24053	0.519074	0.442661
BLCA	0.0124841	0.0143061	0.0892093	0.237673	2.39533e-06	0.925143
BRCA	0.789033	0.110637	0.172426	0.666811	0.448794	0.019461
CESC	3.37924e-11	5.10898e-05	0.000682405	0.0188148	0.18821	0.00084357
CHOL	0.0299871	0.227946	0.00440365	0.511251	0.949238	0.337179
COAD	0.227993	0.0143562	0.241789	0.700136	0.000208616	0.840494
DLBC	0.0326835	0.299705	0.749859	0.214053	0.722666	0.406264
ESCA	0.00202012	0.502197	0.0713182	0.305512	0.784149	0.0576864
GBM	0.0896804	0.83872	0.334341	0.200707	0.777463	0.0478702
HNSC	2.40929e-10	0.0338848	0.908288	0.0610851	0.0221822	0.106967
KICH	0.444045	0.040451	0.225786	0.975791	0.00852091	0.683497
KIRC	0.115616	0.11978	0.159329	0.958479	0.000691518	0.71777
KIRP	0.709356	5.04559e-06	2.35997e-05	0.29245	0.253473	0.0479589
LAML	0.162843	0.00084477	0.529975	0.861126	0.172894	0.220867
LGG	0	2.34814e-05	0.926804	0.0550758	0.611277	0.816085
LIHC	0.314151	0.279014	0.022672	0.333425	0.122038	0.975355
LUAD	0.0255065	0.591738	0.419331	0.288442	2.00875e-05	0.24486
LUSC	0.000320512	0.227749	0.819688	0.000641097	0.00558143	0.695812
MESO	0.0781631	0.0205491	0.93857	0.0991473	0.00860782	0.0353857
OV	0.138889	0.661508	0.0880952	0.444444	1	0.302381
PAAD	0.618005	0.684572	0.925634	0.784747	0.796922	0.988503
PCPG	1.10338e-06	0.0419157	0.00519587	0.0772331	0.00146868	0.000913472
PRAD	0.00290078	0.00151319	5.45903e-07	0.915788	0.0232284	2.66628e-09
READ	0.97459	0.976136	0.953506	0.0298226	0.287209	0.0911558
SARC	0.0213967	0.188437	0.790767	0.451979	0.223078	0.0114748
SKCM	0.110246	0.150389	0.0623285	0.110602	6.76676e-09	0.269332
STAD	0.219111	0.485446	0.529974	0.00135464	0.723294	0.874919
TGCT	0	1.77314e-07	0.665264	2.48969e-05	0.456176	1.07029e-08
THCA	0.248395	1.97027e-05	0.00226785	6.04655e-16	1.68671e-08	0.0209807
THYM	0.00123485	3.95703e-06	3.89915e-08	0.243334	0.0228621	8.87824e-07
UCEC	0.0745413	0.405666	0.271986	0.554968	0.000695022	0.216037
UCS	0.87186	0.714271	0.310488	0.430822	0.758185	0.912316
UVM	1.64604e-06	0.0418857	0.121274	0.517496	0.804982	0.86734
